# Supplementary material for: Chronic Chlamydia infection in human organoids increases stemness and promotes age-dependent CpG methylation
Source: Nat Commun. 2019 Mar 18;10:1194. doi: 10.1038/s41467-019-09144-7 (PMC6423033; doi:10.1038/s41467-019-09144-7)
Supplement: Supplementary file 3 — Supplementary Data 1 [file 41467_2019_9144_MOESM3_ESM.xlsx]

## Sheet: Tabelle1
ProbeName	GeneSymbol	SystematicName	GeneDescription	GencodeV25MappingStatus	GeneSymbol_Gencode	Transcript_Type	logFC	AveExpr	t	P.Value	adj.P.Val
A_23_P137484	L1TD1	NM_019079	LINE1 type transposase domain containing 1	unique gene,perfect match	L1TD1	protein_coding	1.75388	4.12434	7.40002	0.00017459	0.393447
A_33_P3599591	PAPPA	NM_002581	pappalysin 1	unique gene,perfect match	PAPPA	protein_coding	1.27108	3.66206	4.2349	0.00415229	0.545118
A_23_P156390	JAKMIP2	NM_014790	janus kinase and microtubule interacting protein 2	unique gene,perfect match	JAKMIP2	protein_coding	1.18654	4.0432	5.23034	0.00133918	0.45849
A_33_P3293049	HLA-DQA1	NM_002122	major histocompatibility complex, class II, DQ alpha 1	multiple matching genes	NA	NA	1.15622	5.79237	5.9974	0.000613299	0.441892
A_24_P852756	HLA-DQA2	NM_020056	major histocompatibility complex, class II, DQ alpha 2	unique gene,perfect match	HLA-DQA2	protein_coding	1.12436	4.03163	3.81986	0.00694845	0.5869
A_33_P3264910	NKX6-2	NM_177400	NK6 homeobox 2	unique gene,perfect match	NKX6-2	protein_coding	1.0434	6.88444	7.89917	0.000116827	0.393447
A_33_P3267375	SGCD	NM_000337	sarcoglycan delta	unique gene,perfect match	SGCD	protein_coding	0.980158	6.11348	4.48513	0.00308254	0.510669
A_33_P3243787	COL28A1	NM_001037763	collagen type XXVIII alpha 1 chain	unique gene,perfect match	COL28A1	protein_coding,nonsense_mediated_decay	0.977052	3.78919	4.16094	0.00454263	0.557356
A_24_P66780	FAM83B	NM_001010872	family with sequence similarity 83 member B	unique gene,perfect match	FAM83B	protein_coding	0.934929	3.53413	4.50734	0.00300342	0.504914
A_33_P3477521	RP11-1094H24.4	NR_038230	uncharacterized LOC284080	unique gene,perfect match	RP11-1094H24.4	lincRNA	0.934499	4.22682	4.11104	0.0048287	0.558053
A_23_P434398	TXLNB	NM_153235	taxilin beta	unique gene,perfect match	TXLNB	protein_coding	0.934134	4.60302	4.29969	0.00384061	0.521873
A_24_P237036	TNFSF14	NM_003807	tumor necrosis factor superfamily member 14	unique gene,perfect match	TNFSF14	protein_coding	0.881413	6.30443	3.69024	0.00820421	0.609975
A_23_P430948	ATP13A4	NM_032279	ATPase 13A4	unique gene,perfect match	ATP13A4	protein_coding,nonsense_mediated_decay,processed_transcript	0.875136	3.26287	3.75887	0.00751101	0.596363
A_23_P207507	ABCC3	NM_003786	ATP binding cassette subfamily C member 3	unique gene,perfect match	ABCC3	retained_intron,nonsense_mediated_decay,protein_coding	0.856898	8.52009	4.5768	0.00277023	0.499844
A_23_P25194	HRK	NM_003806	harakiri, BCL2 interacting protein	unique gene,perfect match	HRK	processed_transcript,protein_coding	0.823776	8.23963	4.55918	0.00282741	0.499844
A_33_P3353846	TSPO2	NM_001010873	translocator protein 2	unique gene,perfect match	TSPO2	protein_coding	0.821578	3.88593	3.60937	0.0091118	0.617534
A_32_P163739	KIAA1257	NM_020741	KIAA1257	unique gene,perfect match	KIAA1257	processed_transcript,protein_coding	0.814988	7.97524	4.08889	0.00496202	0.558114
A_33_P3407350	DBX1	NM_001029865	developing brain homeobox 1	unique gene,perfect match	DBX1	protein_coding	0.814332	3.0202	4.1199	0.00477653	0.558053
A_23_P429449	NKD1	NM_033119	naked cuticle homolog 1	unique gene,perfect match	NKD1	protein_coding	0.809186	3.64454	4.87052	0.00198348	0.490508
A_23_P7313	SPP1	NM_001040058	secreted phosphoprotein 1	unique gene,perfect match	SPP1	processed_transcript,protein_coding	0.807854	7.8057	10.9713	1.45632e-05	0.373507
A_33_P3256844	WDR49	ENST00000453925	WD repeat domain 49 [Source:HGNC Symbol;Acc:26587] [ENST00000453925]	unique gene,perfect match	WDR49	protein_coding	0.795274	3.50385	4.171	0.0044872	0.557356
A_24_P691826	WFDC21P	ENST00000587298	Unknown	unique gene,perfect match	WFDC21P	retained_intron,lincRNA	0.794613	5.16135	3.80497	0.00708139	0.59273
A_33_P3284838	C10orf115	NR_103721	Homo sapiens chromosome 10 open reading frame 115 (C10orf115), long non-coding RNA [NR_103721]	unique gene,perfect match	C10orf67	nonsense_mediated_decay,protein_coding	0.786269	6.01045	6.12599	0.00054182	0.441892
A_33_P3424187	ARID3C	NM_001017363	AT-rich interaction domain 3C	unique gene,perfect match	ARID3C	protein_coding	0.785359	3.03876	3.68048	0.00830828	0.610977
A_33_P3246418	MDFI	NM_005586	MyoD family inhibitor	unique gene,perfect match	MDFI	protein_coding	0.779448	11.3279	4.15179	0.00459362	0.557356
A_23_P121545	GPM6A	NM_201591	glycoprotein M6A	unique gene,perfect match	GPM6A	protein_coding	0.775204	4.52271	5.34754	0.00118281	0.450741
A_23_P89973	BRSK1	NM_032430	BR serine/threonine kinase 1	unique gene,perfect match	BRSK1	protein_coding	0.76147	3.32797	3.55492	0.00978422	0.617534
A_33_P3367984	ABCA12	NM_173076	ATP binding cassette subfamily A member 12	unique gene,perfect match	ABCA12	protein_coding	0.761125	7.69978	7.19833	0.00020665	0.393447
A_24_P304071	IFIT2	NM_001547	interferon induced protein with tetratricopeptide repeats 2	unique gene,perfect match	IFIT2	protein_coding	0.748859	7.51337	5.38354	0.00113896	0.450741
A_33_P3331831	LOC101928841	XM_005275740	PREDICTED: Homo sapiens collagen alpha-1(II) chain-like (LOC101928841), transcript variant X2, mRNA [XM_005275740]	unique gene,perfect match	ADPRHL1	protein_coding	0.744695	4.18619	4.65678	0.00252623	0.499844
A_33_P3311083	PHLDB3	ENST00000599242	pleckstrin homology-like domain, family B, member 3 [Source:HGNC Symbol;Acc:30499] [ENST00000599242]	unique gene,perfect match	PHLDB3	protein_coding	0.742035	3.29082	3.90829	0.00621293	0.580409
A_33_P3240492	PHYHIPL	NM_032439	phytanoyl-CoA 2-hydroxylase interacting protein like	unique gene,perfect match	PHYHIPL	protein_coding	0.740921	5.27318	3.68025	0.00831081	0.610977
A_33_P3821778	LINC01021	ENST00000512067	long intergenic non-protein coding RNA 1021 [Source:HGNC Symbol;Acc:48995] [ENST00000512067]	unique gene,perfect match	LINC01021	lincRNA	0.729195	4.91528	4.13272	0.00470206	0.557356
A_33_P3396336	NA	THC2750096	NA	multiple matching genes	NA	NA	0.726735	3.3685	4.03747	0.00528736	0.567593
A_33_P3224100	CFAP47	NM_152632	cilia and flagella associated protein 47	unique gene,perfect match	CFAP47	nonsense_mediated_decay,protein_coding	0.710686	3.95372	3.61668	0.00902546	0.617534
A_24_P278747	CCND2	NM_001759	cyclin D2	unique gene,perfect match	CCND2	protein_coding	0.703533	8.84499	5.19841	0.0013857	0.45849
A_32_P351037	DNAH7	ENST00000410072	dynein, axonemal, heavy chain 7 [Source:HGNC Symbol;Acc:18661] [ENST00000410072]	unique gene,perfect match	DNAH7	protein_coding	-0.707311	3.63782	-5.691	0.000830487	0.450741
A_24_P944588	ZNF682	NM_033196	zinc finger protein 682	unique gene,perfect match	ZNF682	protein_coding,retained_intron	-0.711339	5.88097	-8.79884	5.95655e-05	0.393447
A_23_P142830	PLA2R1	NM_007366	phospholipase A2 receptor 1	unique gene,perfect match	PLA2R1	protein_coding	-0.71671	5.70315	-6.1724	0.000518363	0.441892
A_24_P365721	SLC6A14	NM_007231	solute carrier family 6 member 14	unique gene,perfect match	SLC6A14	protein_coding	-0.721304	8.60754	-3.99543	0.00557079	0.574749
A_33_P3302260	MYRF	NM_013279	myelin regulatory factor	unique gene,perfect match	MYRF	protein_coding	-0.724478	3.69568	-3.59956	0.00922914	0.617534
A_23_P427747	M1AP	NM_138804	meiosis 1 associated protein	unique gene,perfect match	M1AP	protein_coding,processed_transcript	-0.72639	5.51724	-4.05962	0.00514445	0.559822
A_33_P3269109	GUCY1A3	ENST00000512983	guanylate cyclase 1, soluble, alpha 3 [Source:HGNC Symbol;Acc:4685] [ENST00000512983]	unique gene,perfect match	GUCY1A3	retained_intron,protein_coding,nonsense_mediated_decay	-0.727053	6.85223	-7.77916	0.000128424	0.393447
A_33_P3373960	RD3	NM_183059	retinal degeneration 3	unique gene,perfect match	RD3	protein_coding,processed_transcript	-0.731484	4.5278	-4.46634	0.00315123	0.514555
A_23_P138706	ADRA2A	NM_000681	adrenoceptor alpha 2A	unique gene,perfect match	ADRA2A	protein_coding	-0.744836	7.42202	-3.83273	0.00683573	0.586034
A_33_P3352467	SSTR2	NM_001050	somatostatin receptor 2	unique gene,perfect match	SSTR2	protein_coding	-0.745082	4.52274	-4.65194	0.00254032	0.499844
A_24_P250922	PTGS2	NM_000963	prostaglandin-endoperoxide synthase 2	unique gene,perfect match	PTGS2	protein_coding	-0.753009	8.44321	-4.37326	0.00351762	0.517059
A_23_P343398	CCR7	NM_001838	C-C motif chemokine receptor 7	unique gene,perfect match	CCR7	protein_coding	-0.753868	5.51507	-4.2154	0.00425148	0.545452
A_33_P3351416	SMOC2	NM_022138	SPARC related modular calcium binding 2	unique gene,perfect match	SMOC2	protein_coding,nonsense_mediated_decay	-0.791385	4.88954	-3.69386	0.00816598	0.609975
A_33_P3590673	SNHG18	NR_045196	small nucleolar RNA host gene 18	unique gene,perfect match	SNHG18	lincRNA	-0.792502	7.97377	-5.90346	0.000672235	0.441892
A_33_P3303309	LINC01105	NR_026832	long intergenic non-protein coding RNA 1105	unique gene,perfect match	LINC01105	processed_transcript,TEC	-0.799848	3.80208	-3.69412	0.00816317	0.609975
A_33_P3265270	SLC17A5	NM_012434	solute carrier family 17 member 5	unique gene,perfect match	SLC17A5	processed_transcript,protein_coding	-0.800602	5.22089	-3.55876	0.00973499	0.617534
A_33_P3281283	S1PR3	NM_005226	sphingosine-1-phosphate receptor 3	unique gene,perfect match	S1PR3	protein_coding	-0.80432	6.04519	-5.19917	0.00138457	0.45849
A_23_P93772	HOXA5	NM_019102	homeobox A5	unique gene,perfect match	HOXA5	processed_transcript,protein_coding	-0.816629	5.19461	-5.28443	0.00126431	0.45849
A_33_P3251856	AE000662.93		NA	unique gene,perfect match	AE000662.93	lincRNA	-0.820156	5.1435	-5.64944	0.000866105	0.450741
A_33_P3298236	DCHS2	NM_001142552	dachsous cadherin-related 2	unique gene,perfect match	DCHS2	protein_coding	-0.851837	4.6385	-7.19095	0.000207943	0.393447
A_33_P3314176	FAM46C	NM_017709	family with sequence similarity 46 member C	unique gene,perfect match	FAM46C	protein_coding	-0.8752	10.4796	-6.14713	0.000530988	0.441892
A_23_P58328	ANXA10	NM_007193	annexin A10	unique gene,perfect match	ANXA10	retained_intron,protein_coding	-0.879988	7.07928	-4.15419	0.00458017	0.557356
A_23_P13907	IGF1	NM_000618	insulin like growth factor 1	unique gene,perfect match	IGF1	protein_coding,processed_transcript	-0.883632	7.84664	-6.00564	0.000608413	0.441892
A_33_P3289296	TMEM37	NM_183240	transmembrane protein 37	unique gene,perfect match	TMEM37	protein_coding	-0.903893	7.20539	-5.80497	0.000740941	0.450741
A_24_P142503	SLC47A1	NM_018242	solute carrier family 47 member 1	unique gene,perfect match	SLC47A1	protein_coding	-0.919916	6.65663	-3.92632	0.00607372	0.580409
A_23_P69863	PCDHB5	NM_015669	protocadherin beta 5	unique gene,perfect match	PCDHB5	protein_coding	-0.925935	3.74618	-3.92468	0.0060862	0.580409
A_23_P166269	FAM3B	NM_058186	family with sequence similarity 3 member B	unique gene,perfect match	FAM3B	protein_coding,processed_transcript	-0.928413	10.1162	-4.07271	0.00506198	0.558114
A_23_P36531	TSPAN8	NM_004616	tetraspanin 8	unique gene,perfect match	TSPAN8	processed_transcript,protein_coding	-0.930478	8.21799	-5.0439	0.00163783	0.462978
A_33_P3390024	EXOC7	NM_001282314	exocyst complex component 7	unique gene,perfect match	EXOC7	protein_coding	-0.97246	5.05786	-4.15429	0.00457961	0.557356
A_33_P3298455	LINC01521	NR_120386	long intergenic non-protein coding RNA 1521	unique gene,perfect match	LINC01521	lincRNA	-0.979593	4.527	-3.73597	0.0077349	0.601296
A_23_P24948	KCNE3	NM_005472	potassium voltage-gated channel subfamily E regulatory subunit 3	unique gene,perfect match	KCNE3	protein_coding	-1.01295	10.9164	-5.24926	0.00131245	0.45849
A_24_P366607	SERTM1	NM_203451	serine rich and transmembrane domain containing 1	unique gene,perfect match	SERTM1	protein_coding	-1.02688	5.22394	-5.34348	0.00118788	0.450741
A_24_P131580	ALPPL2	NM_031313	alkaline phosphatase, placental like 2	unique gene,perfect match	ALPPL2	protein_coding	-1.0274	15.4171	-4.90385	0.00191116	0.490508
A_32_P158966	KLRF1	NM_016523	killer cell lectin like receptor F1	unique gene,perfect match	KLRF1	processed_transcript,nonsense_mediated_decay,protein_coding	-1.03282	5.3469	-4.70143	0.00240048	0.499844
A_32_P34826	B3GALT5-AS1	NR_026543	B3GALT5 antisense RNA 1	unique gene,perfect match	B3GALT5-AS1	antisense	-1.07717	3.85303	-6.80756	0.000289635	0.400099
A_23_P47484	GLYATL2	NM_145016	glycine-N-acyltransferase like 2	multiple matching genes	NA	NA	-1.11766	5.5012	-7.33831	0.00018376	0.393447
A_23_P134237	RARRES2	NM_002889	retinoic acid receptor responder 2	unique gene,perfect match	RARRES2	protein_coding,retained_intron	-1.12242	10.7447	-5.74268	0.000788456	0.450741
A_24_P157370	IL17RB	NM_018725	interleukin 17 receptor B	unique gene,perfect match	IL17RB	protein_coding	-1.12635	4.36212	-4.74692	0.00227944	0.499844
A_33_P3377529	HOXA4	NM_002141	homeobox A4	unique gene,perfect match	HOXA4	protein_coding	-1.13787	7.2183	-4.70211	0.00239859	0.499844
A_23_P168909	ZFPM2	NM_012082	zinc finger protein, FOG family member 2	unique gene,perfect match	ZFPM2	protein_coding	-1.15068	5.92164	-5.75772	0.000776685	0.450741
A_23_P152235	IRX3	NM_024336	iroquois homeobox 3	unique gene,perfect match	IRX3	protein_coding	-1.17688	6.22573	-3.73952	0.00769974	0.599929
A_33_P3392187	CCDC85A	NM_001080433	coiled-coil domain containing 85A	multiple matching genes	NA	NA	-1.18589	5.25736	-3.99699	0.00556003	0.574749
A_23_P257231	ETNPPL	NM_031279	ethanolamine-phosphate phospho-lyase	unique gene,perfect match	ETNPPL	protein_coding	-1.20997	6.76531	-4.31024	0.00379233	0.521873
A_23_P163567	SMPD3	NM_018667	sphingomyelin phosphodiesterase 3	unique gene,perfect match	SMPD3	protein_coding	-1.23046	10.9626	-4.54249	0.00288282	0.499844
A_24_P463891	FUT9	NM_006581	fucosyltransferase 9	unique gene,perfect match	FUT9	protein_coding	-1.26921	5.32064	-3.85066	0.00668195	0.586034
A_32_P131640	SLITRK4	NM_173078	SLIT and NTRK like family member 4	unique gene,perfect match	SLITRK4	protein_coding	-1.28726	6.48488	-10.2986	2.18892e-05	0.373507
A_33_P3322519	VWA5B2	NM_138345	von Willebrand factor A domain containing 5B2	unique gene,perfect match	VWA5B2	retained_intron,protein_coding	-1.2936	6.13897	-5.03486	0.00165409	0.462978
A_23_P55616	SLC14A1	NM_001146037	solute carrier family 14 member 1 (Kidd blood group)	unique gene,perfect match	SLC14A1	protein_coding,nonsense_mediated_decay	-1.32255	3.9125	-3.77931	0.00731714	0.59273
A_23_P43164	SULF1	NM_015170	sulfatase 1	unique gene,perfect match	SULF1	nonsense_mediated_decay,protein_coding	-1.37772	5.55705	-6.03224	0.000592937	0.441892
A_23_P365412	MFSD4A	NM_181644	major facilitator superfamily domain containing 4A	unique gene,perfect match	MFSD4A	retained_intron,protein_coding	-1.41189	5.52313	-4.13862	0.0046682	0.557356
A_33_P3274501	KLRF1	NM_001291823	killer cell lectin like receptor F1	unique gene,perfect match	KLRF1	nonsense_mediated_decay,protein_coding	-1.53996	3.80266	-5.09748	0.001545	0.45849
A_23_P417918	PENK	NM_006211	proenkephalin	unique gene,perfect match	PENK	processed_transcript,protein_coding	-1.64385	10.3637	-6.20231	0.00050385	0.441892
A_23_P427587	FGF19	NM_005117	fibroblast growth factor 19	unique gene,perfect match	FGF19	protein_coding	-1.85661	4.03063	-7.70072	0.00013671	0.393447
A_23_P349463	CHP2	NM_022097	calcineurin like EF-hand protein 2	unique gene,perfect match	CHP2	protein_coding	-1.91324	5.01456	-4.36666	0.00354534	0.517059
