# Supplementary material for: Chronic Chlamydia infection in human organoids increases stemness and promotes age-dependent CpG methylation
Source: Nat Commun. 2019 Mar 18;10:1194. doi: 10.1038/s41467-019-09144-7 (PMC6423033; doi:10.1038/s41467-019-09144-7)
Supplement: Supplementary file 4 — Supplementary Data 2 [file 41467_2019_9144_MOESM4_ESM.xlsx]

## Sheet: Sheet1
Row.names	logFC	AveExpr	t	P.Value	adj.P.Val	B	CHR	MAPINFO	Strand	Type	gene	feature	cgi	feat.cgi	UCSC_Islands_Name	SNP_ID	SNP_DISTANCE
cg20086286	0.287787	0.435776	27.888	3.84056e-05	0.764644	1.73921	X	133307853	F	II		IGR	shore	IGR-shore	chrX:133305678-133306936
cg16218764	0.227836	0.346991	25.3089	5.33831e-05	0.764644	1.6529	15	47043539	F	II		IGR	opensea	IGR-opensea		rs139990316;rs569168230;rs116966886	1;25;48
cg20835412	-0.239043	0.356016	-25.0603	5.52008e-05	0.764644	1.64336	19	12460129	R	II		IGR	opensea	IGR-opensea		rs111255449;rs549733238;rs567251325;rs192090355	48;34;26;2
cg20094831	-0.243161	0.418325	-23.2902	7.07627e-05	0.764644	1.56795	10	44699412	R	II		IGR	shelf	IGR-shelf	chr10:44701884-44702149	rs189051758;rs530108998	15;13
cg15773251	0.21173	0.283371	22.6258	7.80548e-05	0.764644	1.5358	6	32078602	R	II	TNXB	TSS1500	opensea	TSS1500-opensea		rs190189438	29
cg14804729	0.201395	0.497329	21.1606	9.79217e-05	0.764644	1.45607	8	22786329	R	II	PEBP4	TSS1500	opensea	TSS1500-opensea		rs74449481;rs538045356	2;1
cg03151893	-0.227377	0.418174	-20.7589	0.000104485	0.764644	1.43182	1	33513729	R	II		IGR	shelf	IGR-shelf	chr1:33516594-33516933	rs567271777;rs538106708;rs189518587	29;2;1
cg17110700	-0.217847	0.389498	-20.6236	0.000106825	0.764644	1.42339	1	114862297	R	II		IGR	opensea	IGR-opensea		rs374734664;rs539506012	27;26
cg21051963	-0.205874	0.583792	-19.7516	0.00012364	0.764644	1.36581	15	36763406	F	II		IGR	opensea	IGR-opensea		rs189708343;rs182017911;rs187217980;rs149608124	1;18;20;21
cg13614083	0.234759	0.65415	19.7344	0.000124004	0.764644	1.36461	1	6085872	F	II	KCNAB2	TSS1500	shore	TSS1500-shore	chr1:6086244-6086494	rs532313666;rs76852674	17;28
cg15625392	-0.274206	0.428495	-19.1047	0.000138377	0.764644	1.31908	5	28624261	R	II		IGR	opensea	IGR-opensea		rs190440057	2
cg21647086	-0.248809	0.469095	-19.0085	0.000140758	0.764644	1.31182	7	34224120	R	II		IGR	opensea	IGR-opensea		rs142545188;rs77951931	2;1
cg21218195	0.216023	0.264535	18.5624	0.000152523	0.764644	1.27699	7	98189557	R	II		IGR	opensea	IGR-opensea		rs568594771	28
cg03163469	-0.252615	0.436335	-18.2861	0.000160452	0.764644	1.25444	1	34150850	F	II	CSMD2	Body	opensea	Body-opensea		rs537528993	0
cg20235803	0.208879	0.66318	18.1086	0.000165827	0.764644	1.23954	2	201674914	F	II	BZW1	TSS1500	shore	TSS1500-shore	chr2:201675989-201677306	rs138257745	24
cg02329994	0.255512	0.589032	17.6382	0.000181241	0.764644	1.19843	7	139651090	F	II	TBXAS1	Body	opensea	Body-opensea		rs150569322;rs73158676	7;37
cg27177112	0.356345	0.477858	17.1387	0.000199699	0.764644	1.15199	18	58221283	F	II		IGR	opensea	IGR-opensea		rs186062109	0
cg07669309	-0.306734	0.30369	-16.8107	0.000213152	0.764644	1.11983	16	54691248	F	II		IGR	opensea	IGR-opensea		rs569772758;rs185536251;rs4784409	9;17;25
cg17874353	-0.265452	0.486546	-16.496	0.000227184	0.764644	1.08766	2	184406947	F	II		IGR	opensea	IGR-opensea		rs139871203;rs536949912	1;35
cg26358634	-0.315823	0.642185	-16.3141	0.000235839	0.764644	1.06845	5	62365115	F	II		IGR	opensea	IGR-opensea		rs543041198;rs544853090;rs558761784	1;4;50
cg19972193	0.236992	0.383002	16.2797	0.000237521	0.764644	1.06477	5	180071816	R	II	FLT4	Body	shelf	Body-shelf	chr5:180075688-180076906	rs533092799;rs73812644;rs563676566	37;6;2
cg08752826	0.201199	0.631293	16.1379	0.00024463	0.764644	1.0494	3	27956103	F	II		IGR	opensea	IGR-opensea		rs199499174	50
cg18730034	-0.243039	0.403219	-15.96	0.000253945	0.764644	1.0297	15	26866630	R	I	GABRB3	Body	opensea	Body-opensea
cg16612867	-0.211164	0.393159	-15.8787	0.000258348	0.764644	1.02055	6	37210815	F	II	TMEM217	Body	opensea	Body-opensea		rs138787824	1
cg23948537	-0.204772	0.320209	-15.6601	0.000270703	0.764644	0.99542	15	40606171	R	II		IGR	opensea	IGR-opensea		rs147589436	30
cg01139665	-0.203994	0.420951	-15.3279	0.000290971	0.764644	0.95579	19	4841356	F	II	PLIN3	Body	opensea	Body-opensea		rs141379398;rs146269442;rs146941045;rs533892814	1;11;29;35
cg04302628	0.264124	0.462595	15.0385	0.000310254	0.764644	0.919762	2	241095290	F	II		IGR	shelf	IGR-shelf	chr2:241097404-241097934
cg16531665	-0.207988	0.469694	-14.9314	0.000317807	0.764644	0.906061	13	112338640	F	II		IGR	opensea	IGR-opensea		rs74128424;rs531080750;rs9555829	0;11;41
cg12480903	0.222119	0.300094	14.5389	0.0003476	0.764644	0.854074	1	167423965	F	II	CD247	Body	shore	Body-shore	chr1:167424088-167425216	rs531506334;rs549823731	2;46
cg14334652	-0.284038	0.456339	-14.5044	0.000350384	0.764644	0.849373	3	164876499	R	II		IGR	opensea	IGR-opensea		rs144248509	17
cg20251528	-0.204223	0.229226	-14.4169	0.000357584	0.764644	0.837334	6	89674094	R	II	RNGTT	TSS1500	shore	TSS1500-shore	chr6:89672884-89673579	rs142575461;rs146899019	30;12
cg10889085	0.248122	0.497575	14.3592	0.000362438	0.764644	0.829311	21	39715656	F	II	LINC01423	Body	opensea	Body-opensea		rs185488926	0
cg21581168	-0.304331	0.339557	-13.9011	0.000404153	0.764644	0.763242	3	180126662	R	II		IGR	opensea	IGR-opensea		rs549305610;rs565918019	18;12
cg05612984	0.21137	0.51237	13.7342	0.000420889	0.764644	0.738068	4	173464689	R	II	GALNTL6	Body	opensea	Body-opensea		rs112531751;rs181185765;rs539872067	29;22;1
cg06496489	-0.200319	0.596739	-13.7049	0.000423918	0.764644	0.733587	15	39110621	R	II		IGR	opensea	IGR-opensea		rs141236750;rs550634759	13;5
cg25830548	-0.271	0.503443	-13.6643	0.000428157	0.764644	0.727353	6	87041914	F	II		IGR	opensea	IGR-opensea		rs568817205;rs532960952;rs551205305	0;18;40
cg20618433	0.256723	0.593669	13.2614	0.000473391	0.764644	0.663393	19	11266919	F	II	SPC24	TSS1500	shore	TSS1500-shore	chr19:11266230-11266726
cg21765032	-0.210507	0.671584	-13.0705	0.000496977	0.764644	0.631751	19	3293547	F	II	BRUNOL5	3'UTR	island	3'UTR-island	chr19:3293267-3293548	rs572053822;rs313784	11;46
cg19505184	-0.203974	0.693685	-12.7051	0.000546503	0.764644	0.568653	18	66779097	F	II		IGR	opensea	IGR-opensea		rs549275073	0
cg04885756	-0.207369	0.608824	-12.6977	0.000547566	0.764644	0.567344	13	51909581	R	II		IGR	opensea	IGR-opensea		rs555648165	2
cg11507780	-0.241574	0.481313	-12.5242	0.00057339	0.764644	0.536112	6	138915521	R	II		IGR	opensea	IGR-opensea		rs149004693;rs527996503;rs187261719	46;12;1
cg01996818	-0.218254	0.403343	-12.4609	0.000583196	0.764644	0.52452	X	131157562	R	I	MST4	5'UTR	island	5'UTR-island	chrX:131156818-131157775
cg08922347	-0.209026	0.308069	-12.4602	0.000583304	0.764644	0.524393	11	5409945	F	II	OR51M1	TSS1500	opensea	TSS1500-opensea		rs200737360;rs574232473;rs536443958;rs150564490	1;17;26;36
cg03985452	-0.230109	0.344535	-12.2632	0.00061525	0.764644	0.487593	2	3836042	F	II		IGR	shore	IGR-shore	chr2:3833815-3834318	rs144616855;rs550729965;rs74948631;rs113593166;rs9973392;rs566676513;rs534027419;rs555522046	0;2;11;12;16;35;46;47
cg25711246	-0.205113	0.624369	-12.2616	0.000615523	0.764644	0.487285	12	4917426	R	II	KCNA6	TSS1500	shore	TSS1500-shore	chr12:4918273-4919657	rs182554390;rs141063215	49;1
cg27201534	0.266041	0.609715	12.1332	0.000637573	0.764644	0.462701	20	42379020	R	II		IGR	opensea	IGR-opensea
cg11002686	0.24467	0.528653	12.069	0.000648992	0.764644	0.450215	7	55412682	F	II		IGR	island	IGR-island	chr7:55411965-55412772	rs530265982	31
cg01591405	0.208257	0.575355	12.0441	0.000653479	0.764644	0.445354	17	18024867	F	II	MYO15A	Body	island	Body-island	chr17:18022195-18024868	rs185688918;rs201529563	37;38
cg07665542	-0.203082	0.676027	-11.9297	0.000674667	0.764644	0.422724	16	86215740	F	II		IGR	opensea	IGR-opensea		rs78645930;rs534619492;rs554883626;rs534016771;rs537098664	5;7;12;36;49
cg06161398	0.220503	0.706641	11.925	0.000675554	0.764644	0.421788	9	117279438	R	II		IGR	opensea	IGR-opensea		rs114999856;rs146151304	9;2
cg19866637	-0.208399	0.417551	-11.7391	0.000711952	0.764644	0.384149	1	3057893	F	II	PRDM16	Body	shore	Body-shore	chr1:3059050-3059268	rs532305565;rs551338423;rs77192050	2;14;16
cg22424764	0.217048	0.581986	11.716	0.000716648	0.764644	0.379399	10	16830860	R	II	RSU1	5'UTR	opensea	5'UTR-opensea		rs12358568	2
cg23161350	0.22999	0.407894	11.6697	0.000726194	0.764644	0.369812	4	66655798	R	II		IGR	opensea	IGR-opensea		rs17086372;rs575981474;rs191031527	10;8;2
cg09811645	-0.204709	0.263079	-11.6489	0.00073054	0.764644	0.365479	19	8840675	R	II	OR2Z1	TSS1500	opensea	TSS1500-opensea
cg12349181	0.215133	0.417624	11.6006	0.000740745	0.764644	0.355379	17	79057046	R	II	BAIAP2	Body	opensea	Body-opensea		rs540832891;rs559235045;rs117038010;rs147255923	31;10;9;2
cg10155058	0.206509	0.770808	11.3619	0.000793945	0.764644	0.304358	17	37018229	R	II		IGR	opensea	IGR-opensea		rs576131835	39
cg19996406	0.20671	0.632847	10.985	0.000888427	0.764644	0.219793	8	8318774	F	II		IGR	opensea	IGR-opensea		rs570016507;rs535611968;rs193069989;rs572179613	0;1;5;14
cg06070970	0.2446	0.339384	10.9593	0.000895377	0.764644	0.213848	8	144359074	F	II	GLI4	3'UTR	island	3'UTR-island	chr8:144357997-144359075
cg23328404	0.267584	0.524479	10.7527	0.000953944	0.764644	0.165107	8	19539991	F	II	CSGALNACT1	Body	opensea	Body-opensea		rs192140590;rs544507875;rs564134731;rs533101152;rs184539647	0;3;38;43;49
cg26843612	-0.246119	0.289938	-10.7499	0.000954762	0.764644	0.164443	6	16636157	F	II	ATXN1	5'UTR	opensea	5'UTR-opensea		rs563896454	31
cg03224627	-0.240992	0.473889	-10.6706	0.000978571	0.764644	0.145298	1	177896505	R	II		IGR	opensea	IGR-opensea		rs578065916	46
cg07078225	0.200458	0.419783	10.5963	0.00100158	0.764644	0.127138	12	52652377	R	I		IGR	island	IGR-island	chr12:52652018-52652743	rs547361066	8
cg18994840	-0.208379	0.476214	-10.594	0.00100229	0.764644	0.12658	10	125313576	R	II		IGR	opensea	IGR-opensea		rs192006434;rs557150580;rs147851676	38;33;2
cg01307684	-0.231003	0.508664	-10.5035	0.00103128	0.764644	0.104164	4	80886143	F	II	ANTXR2	Body	island	Body-island	chr4:80885844-80886148
cg07171710	0.217864	0.399245	10.454	0.0010476	0.764644	0.0917591	3	237960	F	II	CHL1	TSS1500	shore	TSS1500-shore	chr3:238391-240140	rs185893895;rs190812100	21;49
cg08474334	0.209401	0.46909	10.4368	0.00105334	0.764644	0.0874346	1	156816117	F	II	NTRK1	Body	shore	Body-shore	chr1:156814881-156815792	rs548457882	22
cg15358931	-0.235955	0.306064	-10.3862	0.00107049	0.764644	0.0746121	X	114546538	R	I		IGR	island	IGR-island	chrX:114546353-114546645
cg07100798	0.214065	0.804431	10.3801	0.00107259	0.764644	0.0730577	14	20851317	F	II	TEP1	Body	opensea	Body-opensea		rs201216641;rs142149161	0;44
cg05885623	0.219915	0.451081	10.2963	0.00110187	0.764644	0.0515672	17	77247789	F	II	RBFOX3	5'UTR	opensea	5'UTR-opensea		rs143749781;rs116605820;rs117688178;rs538265573	5;6;24;28
cg09312328	0.241119	0.502753	10.239	0.00112244	0.764644	0.0367389	6	33038766	F	II	HLA-DPA1	Body	opensea	Body-opensea		rs2301220;rs138375834;rs148836028;rs192235493;rs575057707;rs67542233;rs143577295	0;1;9;15;20;36;46
cg11176545	0.201322	0.708888	10.1896	0.00114063	0.764644	0.0237994	18	42792594	R	II	SLC14A2	TSS1500	opensea	TSS1500-opensea		rs538757000	2
cg08642292	-0.248429	0.319111	-10.0044	0.00121214	0.764644	-0.0255451	15	33873247	R	II	RYR3	Body	opensea	Body-opensea		rs147192813;rs553683138	35;2
cg14153919	0.20304	0.616737	9.98403	0.00122038	0.764644	-0.0310779	15	78631963	F	II	CRABP1	TSS1500	shore	TSS1500-shore	chr15:78632669-78633108
cg04989524	0.205223	0.344145	9.97757	0.001223	0.764644	-0.032833	X	123094336	R	II	LOC101928402	Body	island	Body-island	chrX:123093923-123094582
cg10803922	0.228588	0.66575	9.85329	0.00127486	0.764644	-0.0669594	11	44719192	F	II		IGR	opensea	IGR-opensea		rs563119470	0
cg08876508	-0.21049	0.536634	-9.8077	0.00129459	0.764644	-0.079653	17	34068044	R	II	RASL10B	Body	island	Body-island	chr17:34068043-34068668	rs200365146;rs199649896;rs587644033	37;30;2
cg02885259	-0.22262	0.412486	-9.78709	0.00130364	0.764644	-0.0854239	3	160396112	R	II	ARL14	1stExon	opensea	1stExon-opensea
cg08985499	0.221353	0.396363	9.47664	0.00145034	0.764644	-0.174772	10	119590092	F	II		IGR	opensea	IGR-opensea		rs10886150;rs182051485;rs567199464	7;21;29
cg22270262	-0.207297	0.724904	-9.29569	0.0015457	0.764644	-0.229026	14	98153031	R	II	LOC100129345	TSS200	opensea	TSS200-opensea		rs148394160;rs541632711;rs561438649;rs186729962	50;11;2;1
cg05216340	-0.227431	0.326195	-9.22692	0.00158405	0.764644	-0.250081	4	44427777	F	II	KCTD8	Body	opensea	Body-opensea		rs140027518;rs16856912;rs7691376;rs546871985	1;9;31;41
cg08603868	0.259419	0.293872	9.17979	0.00161104	0.764644	-0.264653	11	107590917	R	II		IGR	opensea	IGR-opensea		rs548781828;rs567881488	12;2
cg24392939	-0.274523	0.540623	-9.10114	0.0016574	0.764644	-0.289229	3	97591258	F	II		IGR	opensea	IGR-opensea		rs142470903	0
cg03899098	-0.204081	0.40721	-8.8713	0.0018031	0.764644	-0.362959	15	98193650	F	II		IGR	shelf	IGR-shelf	chr15:98196021-98196391	rs184835054;rs566651132	0;22
cg23692540	-0.217558	0.554224	-8.78389	0.00186281	0.764644	-0.39177	9	33637473	F	II		IGR	opensea	IGR-opensea		rs191007824;rs555723277	1;44
cg26211349	0.21374	0.370744	8.69851	0.00192361	0.764644	-0.420329	17	77404555	F	II	HRNBP3	5'UTR	opensea	5'UTR-opensea		rs558652646;rs9907346;rs537992591	0;6;49
cg12710648	-0.285531	0.349872	-8.68327	0.00193472	0.764644	-0.42547	1	7308091	R	II	CAMTA1	Body	opensea	Body-opensea		rs140576925;rs144392678	26;2
cg15474337	-0.210437	0.467133	-8.67851	0.00193821	0.764644	-0.427079	19	50848247	R	II	NAPSB	TSS1500	opensea	TSS1500-opensea		rs73932461;rs533188427;rs545359210;rs73932462	44;39;2;1
cg01116873	0.20352	0.756046	8.64813	0.00196067	0.764644	-0.437377	7	121339354	R	II		IGR	opensea	IGR-opensea		rs566634677;rs538798698;rs559007500	40;24;1
cg04604383	-0.333124	0.324387	-8.61225	0.00198763	0.764644	-0.449611	11	55577412	R	II		IGR	opensea	IGR-opensea		rs80137132	38
cg00774578	-0.212327	0.631478	-8.54805	0.00203707	0.764644	-0.471691	19	54580929	F	II	TARM1	Body	opensea	Body-opensea		rs587764948;rs587644362;rs587701333	1;9;35
cg20367065	0.207686	0.523256	8.48694	0.00208561	0.764644	-0.492939	3	97983253	R	II	OR5H6	1stExon	opensea	1stExon-opensea		rs137937308;rs577340762;rs201340537;rs113835025;rs563136835;rs201236351;rs36040433;rs141607315	48;46;26;24;17;6;2;1
cg20657826	0.218291	0.500242	8.46478	0.00210358	0.764644	-0.500699	X	15928372	R	II		IGR	opensea	IGR-opensea
cg15977716	0.206557	0.580939	8.43061	0.00213167	0.764644	-0.512722	12	132918445	F	II		IGR	shelf	IGR-shelf	chr12:132922117-132922443	rs148867669	1
cg23569180	0.204908	0.737755	8.32215	0.00222408	0.764644	-0.551366	7	37955508	F	II	SFRP4	Body	shore	Body-shore	chr7:37955622-37956555	rs532952386;rs183186446;rs569781586	4;25;32
cg15645815	-0.200805	0.641845	-8.27499	0.00226587	0.764644	-0.568401	21	37961337	F	II		IGR	opensea	IGR-opensea		rs536156736;rs556111623	0;1
cg18340923	0.202613	0.33504	8.25517	0.00228373	0.764644	-0.575601	14	93896401	R	II	UNC79	5'UTR	shore	5'UTR-shore	chr14:93896736-93897466
cg02864688	0.216879	0.346393	8.23028	0.00230642	0.764644	-0.584679	1	11752342	R	II	MAD2L2	TSS1500	island	TSS1500-island	chr1:11750701-11752651	rs146842606	1
cg20569128	0.238689	0.275868	8.21378	0.00232162	0.764644	-0.590719	X	136656575	R	II		IGR	island	IGR-island	chrX:136655909-136657085
cg12016495	-0.232368	0.530558	-8.20874	0.00232629	0.764644	-0.592568	16	17162569	F	II		IGR	opensea	IGR-opensea		rs562780546;rs74012921	0;35
cg14531496	-0.213803	0.445177	-8.20077	0.0023337	0.764644	-0.595494	5	148044933	F	II		IGR	opensea	IGR-opensea		rs77208124	16
cg05549773	0.20672	0.496841	8.18948	0.00234424	0.764644	-0.599646	5	1183037	F	II		IGR	opensea	IGR-opensea
cg23749034	0.256049	0.512165	8.18774	0.00234587	0.764644	-0.600285	6	35165242	R	II		IGR	opensea	IGR-opensea		rs551072334;rs569319451;rs533356658	41;38;27
cg14904299	-0.285582	0.48956	-8.16571	0.00236665	0.764644	-0.608416	12	5330804	R	II		IGR	opensea	IGR-opensea		rs564537320;rs533472597;rs7296125	22;14;2
cg24704912	0.224582	0.430382	8.13666	0.00239439	0.764644	-0.619182	8	142427420	R	I		IGR	shore	IGR-shore	chr8:142427854-142428351	rs188620952;rs55910461	40;32
cg25274008	0.219684	0.664503	8.12574	0.00240494	0.764644	-0.623245	1	33648648	R	II	TRIM62	TSS1500	shore	TSS1500-shore	chr1:33646613-33647878	rs547727252;rs182869484	10;2
cg24916850	-0.225156	0.634779	-8.05699	0.00247267	0.764644	-0.648994	2	216878903	R	II	MREG	TSS1500	shore	TSS1500-shore	chr2:216877899-216878352
cg16867568	0.270309	0.440854	7.96719	0.00256487	0.764644	-0.683105	19	42471655	R	II	ATP1A3	Body	opensea	Body-opensea		rs371698093;rs577933395	12;11
cg07122460	-0.229419	0.480613	-7.90716	0.00262897	0.764644	-0.706211	12	4287879	F	II		IGR	opensea	IGR-opensea		rs147659431;rs183753536	1;48
cg14196261	0.204108	0.41652	7.89881	0.00263805	0.764644	-0.709444	X	23761469	F	II	ACOT9	TSS200	island	TSS200-island	chrX:23761070-23761610
cg24176731	0.215819	0.553041	7.85878	0.00268213	0.764644	-0.725011	11	73357164	R	II	PLEKHB1	TSS200	opensea	TSS200-opensea		rs542511379;rs189338957	34;2
cg12615982	0.226327	0.262757	7.84904	0.00269299	0.764644	-0.728816	3	169483122	F	II	TERC	TSS1500	shore	TSS1500-shore	chr3:169482338-169483052	rs546654815	12
cg09608709	-0.218892	0.507377	-7.84053	0.00270254	0.764644	-0.732148	20	34949883	R	II	DLGAP4	5'UTR	opensea	5'UTR-opensea		rs559400036;rs529627903;rs144487595	33;2;1
cg26345912	-0.224918	0.448379	-7.80368	0.00274436	0.764644	-0.746623	5	164668958	R	II		IGR	opensea	IGR-opensea		rs10064661;rs561269436;rs531718922;rs549876827;rs571321298;rs532625274	34;30;21;20;19;10
cg23594656	-0.22704	0.531668	-7.78242	0.00276887	0.764644	-0.75502	7	65796392	R	II	TPST1	Body	opensea	Body-opensea
cg02651643	-0.285271	0.401798	-7.78036	0.00277126	0.764644	-0.755836	10	26461882	F	II	MYO3A	Body	opensea	Body-opensea
cg01225622	-0.206061	0.41848	-7.76177	0.00279294	0.764644	-0.763207	14	75555285	R	II	NEK9	Body	opensea	Body-opensea		rs555962390	45
cg02834433	-0.241732	0.633593	-7.724	0.00283767	0.764644	-0.778256	15	28017186	R	II	OCA2	Body	shore	Body-shore	chr15:28015346-28015795	rs148482689;rs370650196	40;18
cg05725721	-0.220387	0.455808	-7.69765	0.00286942	0.764644	-0.788816	3	160823387	F	II	B3GALNT1	TSS1500	shore	TSS1500-shore	chr3:160822494-160823260
cg26189637	-0.252962	0.582664	-7.69324	0.00287477	0.764644	-0.790587	19	20214032	F	II	ZNF90	Body	opensea	Body-opensea		rs554879541;rs567947553;rs537016945;rs1725924;rs62107004;rs188657413	1;15;21;44;45;49
cg04903930	-0.209569	0.577318	-7.69038	0.00287826	0.764644	-0.79174	4	78352562	R	II		IGR	opensea	IGR-opensea		rs145520232;rs551636641;rs571432298	47;17;2
cg09179637	0.237249	0.563956	7.65864	0.00291726	0.764644	-0.804542	6	40492307	R	II	LRFN2	5'UTR	opensea	5'UTR-opensea		rs679821;rs574130059	42;1
cg23424136	0.213771	0.309797	7.62428	0.00296025	0.764644	-0.818484	7	25765894	F	II		IGR	opensea	IGR-opensea		rs565381606	0
cg18686270	-0.231602	0.660112	-7.54185	0.00306673	0.764644	-0.852287	3	146258875	F	II	PLSCR1	5'UTR	shelf	5'UTR-shelf	chr3:146262126-146262505	rs545677412;rs16858468	0;43
cg07079560	-0.225956	0.6574	-7.49656	0.00312732	0.764644	-0.871073	5	53735028	F	II		IGR	opensea	IGR-opensea		rs188654175;rs139687029;rs7727143	1;16;28
cg01882539	0.201635	0.648995	7.43451	0.00321284	0.764644	-0.89706	17	32481208	R	II	ACCN1	Body	shelf	Body-shelf	chr17:32484007-32484280	rs28592640;rs148777665;rs144806363	27;20;1
cg27312789	-0.204707	0.38256	-7.42987	0.00321937	0.764644	-0.899018	11	11809714	F	II		IGR	opensea	IGR-opensea		rs574849290;rs558205679	6;51
cg10514207	0.200767	0.522328	7.42436	0.00322712	0.764644	-0.901339	13	49384181	F	II		IGR	opensea	IGR-opensea		rs553339499;rs185069149	1;43
cg09496161	-0.209415	0.438979	-7.39024	0.0032757	0.764644	-0.915784	19	54155607	F	II		IGR	shelf	IGR-shelf	chr19:54151076-54152241	rs575844374	0
cg09023235	-0.205281	0.469662	-7.36442	0.0033131	0.764644	-0.926774	18	49922133	R	II	DCC	Body	opensea	Body-opensea		rs546401995;rs137929648;rs117572729;rs188671830	29;19;17;13
cg25051970	0.201818	0.628661	7.33485	0.00335658	0.764644	-0.939421	10	135267467	R	II	SCART1	Body	shelf	Body-shelf	chr10:135270783-135271061	rs2253522	24
cg17597740	-0.2155	0.277128	-7.32309	0.00337408	0.764644	-0.944469	4	189059515	R	II	TRIML1	TSS1500	opensea	TSS1500-opensea		rs566580703	38
cg25959317	0.242921	0.65352	7.28173	0.00343656	0.764644	-0.962316	2	208920201	F	II		IGR	opensea	IGR-opensea		rs542717212	11
cg25083484	-0.23179	0.355144	-7.27801	0.00344225	0.764644	-0.963925	5	23384883	R	II		IGR	opensea	IGR-opensea		rs527672382	13
cg02408697	0.213792	0.711313	7.2551	0.00347757	0.764644	-0.973874	10	1416920	F	I	ADARB2	Body	shore	Body-shore	chr10:1415976-1416249	rs189357386;rs549665260;rs568882738;rs11250483	1;19;39;42
cg23839338	0.202015	0.561367	7.24946	0.00348634	0.764644	-0.976331	14	24834668	F	II	NFATC4	TSS1500	shore	TSS1500-shore	chr14:24835810-24836220	rs142887365;rs557642574	18;32
cg19749975	0.229977	0.575249	7.21114	0.00354664	0.764644	-0.99308	1	71547563	F	II	ZRANB2	TSS1500	shore	TSS1500-shore	chr1:71546486-71546783	rs184816736;rs574415326;rs189240599	1;9;14
cg00011225	-0.23026	0.454567	-7.20523	0.00355607	0.764644	-0.995676	2	219738314	F	I	WNT6	Body	island	Body-island	chr2:219738081-219738788
cg09249159	-0.231919	0.439859	-7.08116	0.00376142	0.764644	-1.05078	3	179225342	R	II		IGR	opensea	IGR-opensea		rs568380684	12
cg15424233	-0.202914	0.618777	-7.07646	0.0037695	0.764644	-1.0529	2	9865477	R	II		IGR	opensea	IGR-opensea		rs545032306;rs577601158;rs9789690;rs560113583;rs528665051;rs548801633;rs143229290	35;33;31;30;23;9;1
cg12945378	-0.209892	0.734254	-7.0513	0.00381309	0.764644	-1.06423	12	118198722	R	II	KSR2	Body	shore	Body-shore	chr12:118198767-118199287	rs577461650	1
cg18217594	0.226709	0.538085	7.00591	0.0038934	0.764644	-1.08483	12	9293085	R	II		IGR	opensea	IGR-opensea
cg08171505	-0.206716	0.482518	-7.00582	0.00389356	0.764644	-1.08487	X	70883292	F	II	BCYRN1	Body	opensea	Body-opensea
cg08303110	-0.212151	0.471024	-6.97445	0.00395032	0.764644	-1.0992	4	68033903	R	II		IGR	opensea	IGR-opensea		rs111352377	9
cg09839120	-0.22983	0.565735	-6.93507	0.00402307	0.764644	-1.11731	7	150365999	F	II		IGR	opensea	IGR-opensea		rs569647745	28
cg11761627	-0.205507	0.275093	-6.93239	0.0040281	0.764644	-1.11855	5	62283805	R	II		IGR	opensea	IGR-opensea		rs148964414;rs550835574;rs113959715	32;23;21
cg21396956	-0.267839	0.330492	-6.88482	0.00411843	0.764644	-1.14061	18	56340167	F	II	MALT1	Body	shore	Body-shore	chr18:56338211-56339277
cg12490910	-0.226026	0.414097	-6.85419	0.00417797	0.764644	-1.15492	7	6712945	F	II		IGR	opensea	IGR-opensea		rs148303978	1
cg04328144	0.23449	0.320976	6.85277	0.00418075	0.764644	-1.15558	6	70468286	R	II	LMBRD1	Body	opensea	Body-opensea		rs534853428;rs73486006;rs146968588;rs568212006;rs537352504	41;30;24;24;1
cg24000300	0.238827	0.551511	6.84999	0.00418621	0.764644	-1.15688	8	49014558	R	II		IGR	opensea	IGR-opensea		rs143743819;rs541530138	18;2
cg24208650	-0.201774	0.528993	-6.8136	0.00425857	0.764644	-1.174	3	50515965	F	II	CACNA2D2	5'UTR	opensea	5'UTR-opensea		rs528777980	15
cg04169075	-0.210229	0.37625	-6.73212	0.00442646	0.764644	-1.21276	15	67215905	R	II		IGR	opensea	IGR-opensea		rs561533516	35
cg01188753	0.208624	0.589501	6.7289	0.00443326	0.764644	-1.2143	20	47897068	R	II	C20orf199	Body	shore	Body-shore	chr20:47894197-47895199
cg03468480	-0.231951	0.548696	-6.69972	0.00449557	0.764644	-1.22834	22	37386714	R	II		IGR	opensea	IGR-opensea		rs557751028;rs144045154	47;37
cg24366564	0.243519	0.432051	6.69704	0.00450133	0.764644	-1.22962	17	2843149	R	I	RAP1GAP2	Body	opensea	Body-opensea		rs139091470;rs538011045	44;29
cg03100209	0.204762	0.66072	6.6965	0.0045025	0.764644	-1.22989	19	49921142	R	II	CCDC155	3'UTR	opensea	3'UTR-opensea		rs565287530	2
cg11050156	-0.202833	0.567789	-6.69364	0.00450868	0.764644	-1.23127	3	123678999	R	II	CCDC14	5'UTR	shore	5'UTR-shore	chr3:123679785-123680481	rs547849626;rs372873046	2;1
cg19858756	-0.2129	0.431203	-6.67724	0.00454431	0.764644	-1.23919	5	155829432	F	II	SGCD	Body	opensea	Body-opensea		rs571004672;rs537274047;rs145838921;rs150942951	0;38;39;49
cg22328256	-0.269747	0.396493	-6.6718	0.00455622	0.764644	-1.24183	6	28757381	F	II		IGR	shelf	IGR-shelf	chr6:28753869-28754138	rs115750861	27
cg26969102	-0.27237	0.399544	-6.63698	0.00463333	0.764644	-1.25876	19	56954002	R	II	ZNF667	Body	opensea	Body-opensea		rs35914474;rs149168669	41;2
cg12778228	0.224611	0.547944	6.6148	0.00468333	0.764644	-1.26961	17	16341601	R	II	NCRNA00188	TSS1500	shore	TSS1500-shore	chr17:16342504-16342897
cg26847392	-0.250954	0.411303	-6.60551	0.00470446	0.764644	-1.27416	11	55762735	R	II	OR5F1	TSS1500	opensea	TSS1500-opensea		rs183027316;rs529218163	2;1
cg03354203	0.279181	0.388363	6.58618	0.00474885	0.764644	-1.28366	1	30128888	F	II		IGR	opensea	IGR-opensea		rs527869828;rs548048721;rs564205068;rs193224152	1;17;19;33
cg10791959	-0.218857	0.402078	-6.58448	0.00475277	0.764644	-1.2845	3	134516302	R	I	EPHB1	Body	shore	Body-shore	chr3:134514085-134515980
cg04318989	0.22637	0.657126	6.5663	0.00479507	0.764644	-1.29348	1	219347121	R	II	LYPLAL1	TSS1500	island	TSS1500-island	chr1:219347109-219347572	rs187690958;rs552191147;rs569218807;rs146324348	40;26;16;13
cg01999908	0.201101	0.740172	6.56108	0.0048073	0.764644	-1.29606	7	127256920	F	II	PAX4	TSS1500	opensea	TSS1500-opensea		rs538255526;rs327513;rs565689557	1;14;39
cg08514779	0.216566	0.67213	6.50252	0.00494723	0.764644	-1.3252	13	112076555	R	II		IGR	opensea	IGR-opensea		rs564359049	17
cg03545757	0.208841	0.615697	6.46736	0.00503374	0.764644	-1.34284	16	1366304	F	II	UBE2I	Body	shore	Body-shore	chr16:1363813-1364496	rs551003222;rs4638578;rs4017714;rs144204134;rs566948700;rs76747201;rs111956252	3;4;13;29;31;40;42
cg22404419	-0.20417	0.555314	-6.44291	0.00509504	0.764644	-1.35519	9	79785806	R	II		IGR	opensea	IGR-opensea		rs549273205;rs531773966	9;2
cg14551114	-0.210157	0.513921	-6.40346	0.005196	0.764644	-1.37523	13	52368022	F	II	DHRS12	Body	opensea	Body-opensea		rs139361426;rs570042307	0;32
cg08904591	-0.213693	0.483366	-6.38494	0.00524425	0.764644	-1.38468	15	96855873	F	II	NR2F2-AS1	Body	opensea	Body-opensea		rs531745232;rs548384719;rs568381155;rs534247714;rs77736520	0;1;5;34;44
cg10055165	-0.244459	0.530922	-6.38207	0.00525179	0.764644	-1.38615	11	125650000	F	II	PATE2	TSS1500	opensea	TSS1500-opensea		rs548717091;rs540100153	1;16
cg03259333	-0.26028	0.582065	-6.35378	0.00532675	0.764644	-1.40067	5	178592153	R	II	ADAMTS2	Body	shore	Body-shore	chr5:178593903-178594656	rs549634977	1
cg15636519	0.205316	0.572425	6.33569	0.00537541	0.764644	-1.41	2	191894418	F	II	STAT4	3'UTR	opensea	3'UTR-opensea		rs3024907	24
cg24593093	-0.240174	0.555214	-6.3338	0.00538054	0.764644	-1.41097	15	32954373	R	II	SCG5	Body	opensea	Body-opensea		rs180896699;rs529718089	2;1
cg07894663	0.201216	0.440279	6.30617	0.00545602	0.764644	-1.42528	16	4338268	R	II		IGR	opensea	IGR-opensea		rs111517284	29
cg06266516	-0.268893	0.386126	-6.28949	0.00550227	0.764644	-1.43396	7	79609099	F	II		IGR	opensea	IGR-opensea		rs140649679;rs185125452;rs145814385;rs137929049	13;25;41;45
cg07956003	-0.229897	0.662031	-6.26318	0.00557621	0.764644	-1.44769	7	95433460	F	II	DYNC1I1	5'UTR	opensea	5'UTR-opensea		rs533590111;rs553311278;rs191225692;rs112429640	18;22;33;42
cg18316031	0.237013	0.502686	6.26039	0.00558413	0.764644	-1.44916	11	30147451	F	II		IGR	opensea	IGR-opensea		rs78503251;rs542132807;rs144907806;rs530976001	0;5;27;31
cg18751141	-0.242869	0.329149	-6.25043	0.0056125	0.764644	-1.45438	7	27138173	F	II		IGR	shore	IGR-shore	chr7:27135342-27136736	rs373259447;rs6668	2;10
cg16620039	-0.21843	0.479314	-6.24087	0.00563991	0.764644	-1.4594	14	101824003	R	II		IGR	opensea	IGR-opensea		rs117159770;rs370598031;rs182489377	10;2;1
cg26312935	0.206493	0.489491	6.19507	0.00577362	0.764644	-1.48359	15	59279406	F	II	RNF111	TSS1500	shore	TSS1500-shore	chr15:59279741-59280720	rs529901828;rs62002482	19;35
cg02552189	0.207853	0.528771	6.19336	0.00577867	0.764644	-1.48449	2	223891284	F	II		IGR	opensea	IGR-opensea		rs556525151;rs1440073	1;40
cg05672337	-0.204069	0.427165	-6.19055	0.00578704	0.764644	-1.48599	12	86580421	F	II	MGAT4C	5'UTR	opensea	5'UTR-opensea		rs570043794	50
cg22435568	-0.323607	0.3321	-6.19015	0.00578821	0.764644	-1.48619	19	35849287	F	I	FFAR3	TSS200	opensea	TSS200-opensea		rs555975639	19
cg05334656	0.230778	0.627397	6.16274	0.00587044	0.764644	-1.50079	4	4866047	R	II		IGR	shore	IGR-shore	chr4:4866438-4866813	rs186128404	20
cg07388775	0.244612	0.569567	6.15103	0.00590601	0.764644	-1.50704	4	88529234	F	II	DSPP	TSS1500	opensea	TSS1500-opensea		rs530655012	48
cg20995564	-0.298241	0.498519	-6.13057	0.00596884	0.764644	-1.51801	2	145172035	R	II	ZEB2	Body	opensea	Body-opensea		rs549658388;rs139922284	48;11
cg15743533	0.216659	0.524017	6.10827	0.00603826	0.764644	-1.53	20	815345	F	II	FAM110A	TSS1500	shore	TSS1500-shore	chr20:814120-814755	rs149423152	26
cg02831700	0.300192	0.360902	6.10619	0.00604479	0.764644	-1.53113	2	155946987	R	II		IGR	opensea	IGR-opensea
cg10950266	-0.235633	0.248461	-6.08847	0.00610077	0.764644	-1.5407	X	100673192	F	I	ARMCX4	TSS200	island	TSS200-island	chrX:100673191-100673673
cg08678202	0.224353	0.680922	6.08443	0.00611365	0.764644	-1.54289	10	1546680	F	II	ADARB2	Body	opensea	Body-opensea		rs188283866;rs111888230	38;48
cg25361961	0.228875	0.481634	6.06588	0.00617312	0.764644	-1.55296	19	58070048	F	II		IGR	shore	IGR-shore	chr19:58070553-58071273	rs10221464	16
cg17389351	0.255085	0.76625	6.0536	0.00621292	0.764644	-1.55964	15	72552964	F	II	PARP6	Body	opensea	Body-opensea		rs576673720;rs368305146;rs201870693	8;34;49
cg06787637	-0.206824	0.629661	-6.02889	0.00629394	0.764644	-1.57314	8	86347111	F	II		IGR	shelf	IGR-shelf	chr8:86350765-86351196	rs11985029	5
cg21262776	-0.230709	0.541976	-6.00973	0.00635771	0.764644	-1.58365	1	3144113	F	I	PRDM16	Body	shelf	Body-shelf	chr1:3147845-3148081	rs552137951;rs571241659	13;35
cg04351586	0.239312	0.573439	5.97024	0.00649178	0.764644	-1.60544	7	92483047	R	II	LOC101927497	Body	opensea	Body-opensea		rs530111990;rs532734448;rs546175832	29;27;2
cg10105501	-0.204588	0.528715	-5.94928	0.00656437	0.764644	-1.61707	1	42836436	F	II		IGR	opensea	IGR-opensea
cg15505944	-0.200211	0.649001	-5.94454	0.00658092	0.764644	-1.6197	19	23298818	F	II	ZNF730	TSS1500	shore	TSS1500-shore	chr19:23299727-23300167	rs76964790;rs192350760;rs560489421;rs527722952;rs2085999	26;31;38;39;48
cg12545533	0.200321	0.654289	5.9076	0.00671184	0.764644	-1.64033	1	114364934	R	II	PTPN22	Body	opensea	Body-opensea		rs79773973	20
cg23624705	-0.229589	0.383274	-5.89857	0.00674436	0.764644	-1.6454	1	92952655	R	II	GFI1	TSS1500	shore	TSS1500-shore	chr1:92945907-92952609
cg24559073	-0.204612	0.409309	-5.87258	0.00683902	0.764644	-1.66003	X	47342471	F	I	ZNF41	TSS200	island	TSS200-island	chrX:47341887-47342697
cg22583415	-0.21119	0.68459	-5.86462	0.00686838	0.764644	-1.66452	6	156741792	R	II		IGR	opensea	IGR-opensea		rs138226527	2
cg01441501	-0.21175	0.509195	-5.8326	0.00698801	0.764644	-1.68268	9	73051063	R	II		IGR	opensea	IGR-opensea
cg22549339	-0.213714	0.343114	-5.82906	0.00700137	0.764644	-1.68469	15	27891472	F	II		IGR	opensea	IGR-opensea		rs141584988;rs188257383	10;48
cg18279094	-0.225889	0.285645	-5.80803	0.00708159	0.764644	-1.69668	1	63790044	F	I	FOXD3	1stExon	island	1stExon-island	chr1:63782394-63790471
cg20630344	0.215846	0.393509	5.78046	0.00718852	0.764644	-1.71248	16	80604078	F	II	LINC01227	Body	opensea	Body-opensea		rs555389923;rs573648009	6;38
cg23049120	0.232578	0.546199	5.76497	0.0072495	0.764644	-1.72139	6	17290089	R	II	RBM24	Body	opensea	Body-opensea		rs538542390	11
cg20495964	0.208326	0.379508	5.72489	0.00741034	0.764644	-1.74457	6	36744880	F	II	CPNE5	Body	opensea	Body-opensea		rs186890	39
cg16283208	-0.238439	0.515056	-5.70021	0.00751166	0.764644	-1.75894	11	59323398	F	I		IGR	opensea	IGR-opensea		rs200096245;rs531259608	33;41
cg12788111	0.226427	0.556108	5.68739	0.00756495	0.764644	-1.76643	15	59279393	F	II	RNF111	TSS1500	shore	TSS1500-shore	chr15:59279741-59280720	rs529901828;rs62002482	32;48
cg18395637	-0.215585	0.323107	-5.68245	0.00758562	0.764644	-1.76932	4	112703096	F	II		IGR	opensea	IGR-opensea		rs190457554	12
cg11902941	-0.202742	0.702598	-5.6751	0.00761653	0.764644	-1.77363	2	741806	F	II		IGR	opensea	IGR-opensea		rs114124028	1
cg00576773	0.204789	0.506341	5.66167	0.00767338	0.764644	-1.78151	15	89909904	R	II	MIR9-3	TSS1500	shore	TSS1500-shore	chr15:89910521-89912177	rs560153254	2
cg16454924	-0.205842	0.340619	-5.64993	0.00772354	0.764644	-1.78842	1	79114951	F	II	IFI44	TSS1500	opensea	TSS1500-opensea		rs147022952	26
cg21456399	0.228108	0.635617	5.63356	0.00779416	0.764644	-1.79808	2	230453002	F	II	DNER	Body	opensea	Body-opensea		rs535542649;rs535615458;rs72987944;rs572255645	17;18;38;39
cg04512966	-0.225434	0.652075	-5.63018	0.00780885	0.764644	-1.80008	2	162859453	F	II	DPP4	Body	opensea	Body-opensea
cg21082141	0.235458	0.41745	5.62972	0.00781084	0.764644	-1.80035	4	81111985	F	II	PRDM8	5'UTR	shore	5'UTR-shore	chr4:81109887-81110460	rs72656526	25
cg04109543	0.262707	0.619747	5.62555	0.00782902	0.764644	-1.80282	6	10422874	F	II		IGR	shore	IGR-shore	chr6:10422321-10422648	rs529375746;rs551015906	45;51
cg10973881	0.227817	0.543666	5.62264	0.00784172	0.764644	-1.80455	1	151148689	R	II	TMOD4	TSS200	opensea	TSS200-opensea		rs587691427;rs58442766;rs189902209	38;11;7
cg24786671	-0.21098	0.438996	-5.58551	0.00800623	0.764644	-1.82662	21	31722001	R	II	KRTAP23-1	TSS1500	opensea	TSS1500-opensea		rs78545747	32
cg07180125	0.204021	0.398534	5.56125	0.00811609	0.764644	-1.84113	10	114039492	F	II		IGR	opensea	IGR-opensea		rs185522989	39
cg17259303	0.23221	0.488173	5.55545	0.00814262	0.764644	-1.84461	3	157487092	R	II		IGR	opensea	IGR-opensea		rs530570534	2
cg09873379	0.221091	0.404339	5.54395	0.0081956	0.764644	-1.85152	12	108506959	R	II		IGR	opensea	IGR-opensea		rs79449355;rs537990518;rs148555886	14;12;2
cg24827217	-0.206599	0.325797	-5.52889	0.00826559	0.764644	-1.86059	3	168297940	R	II	EGFEM1P	Body	opensea	Body-opensea		rs540969636;rs143895222	11;1
cg12347792	0.206434	0.522546	5.47229	0.00853564	0.764644	-1.89494	4	186393468	F	I	CCDC110	TSS1500	shore	TSS1500-shore	chr4:186392574-186393184	rs28429774	49
cg01131388	0.207615	0.728493	5.47016	0.00854604	0.764644	-1.89624	3	157548511	R	II		IGR	opensea	IGR-opensea		rs186205512;rs376134667;rs552206097	42;15;1
cg21498923	0.202039	0.417221	5.46984	0.00854759	0.764644	-1.89643	20	2187540	R	II	LOC388780	TSS200	island	TSS200-island	chr20:2187532-2188576	rs556981361;rs148299112	47;27
cg24847427	0.207245	0.511483	5.46173	0.00858725	0.764644	-1.90139	7	100968383	R	II		IGR	shelf	IGR-shelf	chr7:100964790-100965201	rs7799285;rs560135184	22;1
cg07820966	0.200908	0.485186	5.45055	0.00864232	0.764644	-1.90823	4	185859052	R	II		IGR	opensea	IGR-opensea		rs555561029;rs572260369;rs534860733;rs75748238;rs73873171	51;40;16;15;2
cg27441138	0.201203	0.691038	5.44803	0.0086548	0.764644	-1.90977	1	228243608	R	II	WNT3A	Body	shelf	Body-shelf	chr1:228246631-228247197	rs150517928	44
cg06445384	0.244576	0.608986	5.43105	0.00873949	0.764644	-1.9202	6	159477416	F	II		IGR	opensea	IGR-opensea		rs376841394	24
cg09675542	0.21549	0.541783	5.41232	0.00883408	0.764644	-1.93174	7	19548878	R	II		IGR	opensea	IGR-opensea		rs4721778;rs116670532;rs540808487;rs561660382	38;37;8;1
cg05551587	-0.261006	0.486222	-5.39282	0.00893393	0.764644	-1.9438	2	107978031	R	II		IGR	opensea	IGR-opensea		rs554222398	1
cg11845620	-0.200586	0.56978	-5.39194	0.00893847	0.764644	-1.94435	17	37197733	F	II		IGR	opensea	IGR-opensea		rs117807470	5
cg07027512	-0.210729	0.770699	-5.39165	0.00894001	0.764644	-1.94453	19	56123563	R	II	ZNF865	TSS1500	shore	TSS1500-shore	chr19:56125349-56128167	rs545336582;rs537630538	45;1
cg10236447	-0.246874	0.403638	-5.38633	0.00896751	0.764644	-1.94783	X	53077495	F	II	GPR173	TSS1500	opensea	TSS1500-opensea
cg26654775	0.212814	0.653443	5.38491	0.00897488	0.764644	-1.94871	13	47971330	R	II		IGR	opensea	IGR-opensea		rs192962374;rs569130173	25;18
cg16247474	0.225793	0.715163	5.38265	0.00898659	0.764644	-1.95011	5	173888953	R	II	LINC01411	Body	opensea	Body-opensea		rs139415988;rs149628702	36;2
cg17391194	0.20286	0.3248	5.38148	0.00899271	0.764644	-1.95084	11	82401662	R	II		IGR	shore	IGR-shore	chr11:82400585-82400858	rs572306886	23
cg19439713	-0.282678	0.561394	-5.36347	0.00908698	0.764644	-1.96205	11	15062810	F	II		IGR	opensea	IGR-opensea		rs551674680;rs562974851;rs530309151;rs145090638	10;11;16;40
cg23552876	0.205009	0.313814	5.34553	0.00918217	0.764644	-1.97325	17	26697752	R	II	SARM1	TSS1500	shore	TSS1500-shore	chr17:26698359-26699557	rs16964236	21
cg19805208	0.255617	0.592319	5.33945	0.00921474	0.764644	-1.97706	16	89050256	F	II		IGR	opensea	IGR-opensea		rs553342852	14
cg12806613	0.213014	0.238009	5.31793	0.00933111	0.764644	-1.99057	1	63540205	F	I		IGR	opensea	IGR-opensea
cg03207868	-0.227266	0.560703	-5.30603	0.00939625	0.764644	-1.99806	20	56778561	F	II		IGR	shelf	IGR-shelf	chr20:56780583-56781118	rs6099989;rs115355912;rs6026129	1;11;43
cg24759795	-0.260554	0.550306	-5.28936	0.0094885	0.764644	-2.00859	8	114444356	R	II	CSMD3	Body	shore	Body-shore	chr8:114444826-114445085	rs114251401;rs1478675;rs187400358;rs551518133	51;18;8;3
cg07674312	0.253501	0.683837	5.28298	0.00952411	0.764644	-2.01263	10	127295097	F	II		IGR	opensea	IGR-opensea		rs370912039;rs545536444	21;38
cg25733888	0.273358	0.649719	5.2814	0.00953294	0.764644	-2.01363	14	35682442	R	II	KIAA0391	Body	opensea	Body-opensea		rs181284369	2
cg10595547	0.257801	0.338592	5.27261	0.0095823	0.764644	-2.0192	10	119310911	F	I		IGR	shore	IGR-shore	chr10:119311204-119312104	rs71475030;rs371459821	20;47
cg21757338	-0.205956	0.228477	-5.27147	0.00958876	0.764644	-2.01992	5	57751006	F	II	PLK2	Body	opensea	Body-opensea		rs148634317;rs192767656	10;13
cg21482921	0.226253	0.407458	5.25117	0.00970413	0.764644	-2.03283	10	5084043	F	II		IGR	opensea	IGR-opensea		rs552389111;rs144104296;rs114115777;rs184467508;rs568378496	0;1;28;35;46
cg17124408	-0.209721	0.457921	-5.24675	0.00972948	0.764644	-2.03565	11	63137398	F	II	SLC22A9	5'UTR	opensea	5'UTR-opensea		rs558847894;rs572671944;rs561550129	0;1;8
cg18861197	-0.221447	0.529245	-5.23015	0.00982553	0.764644	-2.04626	8	27209336	R	II	PTK2B	5'UTR	opensea	5'UTR-opensea
cg21335376	-0.208094	0.533392	-5.1767	0.0101429	0.764644	-2.08065	7	132649930	R	II	CHCHD3	Body	opensea	Body-opensea		rs538490940	43
cg04490079	0.295874	0.611881	5.14966	0.0103083	0.764644	-2.09818	3	98216207	R	II	OR5K2	TSS1500	opensea	TSS1500-opensea		rs191372428;rs573187805	11;10
cg16203262	0.271322	0.46705	5.13928	0.0103728	0.764644	-2.10495	13	78495961	F	II	EDNRB	5'UTR	shelf	5'UTR-shelf	chr13:78492425-78493382	rs147843823;rs533251846	0;22
cg21434954	-0.201469	0.580554	-5.13422	0.0104043	0.764644	-2.10824	1	152783137	R	II	LCE1B	TSS1500	opensea	TSS1500-opensea		rs141569525	2
cg06477065	-0.214402	0.697555	-5.13355	0.0104085	0.764644	-2.10868	11	46406856	R	II	CHRM4	1stExon	shore	1stExon-shore	chr11:46406904-46407441	rs200378895;rs2229163	49;1
cg08227888	0.214881	0.543173	5.11094	0.0105512	0.764644	-2.12346	17	58756766	R	II	BCAS3	5'UTR	shore	5'UTR-shore	chr17:58754625-58755480	rs555003474	42
cg04017943	-0.241339	0.347456	-5.10278	0.0106034	0.764644	-2.12882	2	53437876	F	II		IGR	opensea	IGR-opensea		rs532294671	48
cg13224197	0.205307	0.353359	5.1011	0.0106142	0.764644	-2.12992	1	4193192	R	II		IGR	island	IGR-island	chr1:4192633-4193243	rs561979268;rs572242448	44;19
cg17914442	0.202839	0.50472	5.09872	0.0106294	0.764644	-2.13148	2	217211965	F	II	MARCH4	Body	opensea	Body-opensea		rs560746535;rs371338919	0;1
cg13516479	0.208811	0.545343	5.07787	0.0107645	0.764644	-2.14521	6	122016629	F	II		IGR	opensea	IGR-opensea		rs149391054	17
cg00511932	-0.221026	0.609211	-5.07409	0.0107893	0.764644	-2.14771	1	14451215	R	II		IGR	opensea	IGR-opensea		rs558514962;rs5772563;rs113398528;rs574407600;rs543065823	41;12;10;7;2
cg00407329	0.209193	0.532012	5.07311	0.0107957	0.764644	-2.14835	6	100893665	R	II	SIM1	Body	shore	Body-shore	chr6:100895007-100895246
cg17334359	0.252469	0.442186	5.04958	0.0109513	0.764644	-2.16392	5	162929830	R	II	MAT2B	TSS1500	shelf	TSS1500-shelf	chr5:162932454-162932946
cg05833905	-0.216692	0.381697	-5.04179	0.0110034	0.764644	-2.1691	6	123701533	R	II	TRDN	Body	opensea	Body-opensea
cg18741768	0.206198	0.570254	5.03851	0.0110255	0.764644	-2.17128	12	109826122	F	II	MYO1H	TSS1500	opensea	TSS1500-opensea		rs78015108;rs183156059;rs570100567;rs79127498	12;21;26;46
cg24536007	0.221515	0.5967	5.0232	0.0111291	0.764644	-2.18147	17	32309520	F	II	ASIC2	Body	opensea	Body-opensea		rs550156246;rs570015025	1;26
cg03398194	-0.269781	0.378234	-5.02053	0.0111474	0.764644	-2.18326	2	51848103	F	II		IGR	opensea	IGR-opensea		rs1516171	11
cg13921062	0.237805	0.469232	4.98677	0.0113808	0.766801	-2.20586	16	80648264	F	II	CDYL2	Body	opensea	Body-opensea		rs7500067	32
cg10125277	0.260573	0.629886	4.9642	0.0115403	0.767577	-2.22106	11	117917009	R	II	TMPRSS4-AS1	Body	opensea	Body-opensea		rs549952198	15
cg12097011	-0.249719	0.52972	-4.96387	0.0115427	0.767577	-2.22128	10	7145290	R	II		IGR	opensea	IGR-opensea		rs576358838;rs114697986	21;2
cg03425812	-0.266245	0.587353	-4.93881	0.0117232	0.768024	-2.23823	15	45005363	R	II	B2M	Body	shore	Body-shore	chr15:45003460-45004345
cg16727243	0.236345	0.476281	4.93064	0.0117828	0.768024	-2.24378	2	20441905	R	II		IGR	opensea	IGR-opensea
cg03230989	-0.259598	0.361963	-4.92575	0.0118186	0.768024	-2.2471	9	26066126	F	II	LOC100506422	TSS1500	opensea	TSS1500-opensea		rs540431674;rs565111661	0;48
cg24910616	-0.226398	0.442111	-4.92478	0.0118258	0.768024	-2.24777	14	65886630	R	II	FUT8	5'UTR	opensea	5'UTR-opensea		rs549615519;rs569456109	46;2
cg04186268	-0.230137	0.386582	-4.92424	0.0118298	0.768024	-2.24814	1	85557733	R	II	WDR63	Body	opensea	Body-opensea		rs568344436;rs191619929;rs536880749	46;2;1
cg07189394	-0.213792	0.441927	-4.91806	0.0118753	0.768024	-2.25234	3	131802515	F	II		IGR	opensea	IGR-opensea		rs77034109;rs545710267;rs560643538	18;24;41
cg11228388	0.20198	0.592048	4.89897	0.0120176	0.768024	-2.26537	1	62625859	R	II	INADL	Body	opensea	Body-opensea		rs192085589;rs150650432	48;1
cg24018963	-0.209457	0.344183	-4.89783	0.0120261	0.768024	-2.26615	15	83226022	F	II	CPEB1	Body	opensea	Body-opensea		rs548832200	15
cg02012327	0.202862	0.620475	4.89626	0.0120379	0.768024	-2.26722	13	20676694	F	II	LINC01072	TSS200	opensea	TSS200-opensea		rs116651615	13
cg23008023	-0.207716	0.740909	-4.85632	0.012343	0.768024	-2.29465	10	125206212	R	II		IGR	opensea	IGR-opensea		rs190540013;rs551970092;rs138074324;rs180695528	48;43;32;1
cg22666555	0.221236	0.521574	4.85556	0.012349	0.768024	-2.29518	6	34114320	F	II	GRM4	TSS1500	shore	TSS1500-shore	chr6:34111735-34113944
cg11830692	0.258497	0.683578	4.84887	0.012401	0.768065	-2.29979	18	10856494	F	II	PIEZO2	Body	opensea	Body-opensea		rs143191022;rs566632765	0;23
cg21803548	-0.201247	0.432804	-4.84043	0.0124672	0.768065	-2.30563	3	144483077	R	II		IGR	opensea	IGR-opensea		rs58537913	26
cg10920646	-0.218689	0.448387	-4.84028	0.0124683	0.768065	-2.30573	13	112553231	R	II	LINC00354	Body	opensea	Body-opensea		rs189077678;rs4465505;rs148735910	47;26;16
cg04786038	0.206478	0.326696	4.83842	0.012483	0.768065	-2.30702	18	2147655	F	II		IGR	opensea	IGR-opensea		rs186430926	1
cg09573795	0.230804	0.64361	4.82605	0.0125808	0.768065	-2.31559	4	4863874	F	II	MSX1	Body	shore	Body-shore	chr4:4864456-4864834
cg08869206	-0.237966	0.555633	-4.82123	0.0126192	0.768065	-2.31893	7	57521583	R	II	ZNF716	Body	opensea	Body-opensea		rs11972967;rs117553144;rs184915495;rs35357268	33;25;13;2
cg17463271	-0.32646	0.579393	-4.817	0.0126531	0.768065	-2.32188	9	140029488	F	II		IGR	shelf	IGR-shelf	chr9:140033235-140034176	rs189965512;rs9411251	20;27
cg10277551	0.235196	0.462613	4.80843	0.0127219	0.768065	-2.32784	6	99871388	F	II	PNISR	5'UTR	shore	5'UTR-shore	chr6:99872726-99873206
cg19744045	-0.208567	0.345047	-4.80465	0.0127525	0.768065	-2.33047	4	22457802	R	II	ADGRA3	Body	opensea	Body-opensea		rs188405945	17
cg15905075	0.2856	0.471059	4.80078	0.0127838	0.768065	-2.33317	11	66060288	R	II	TMEM151A	Body	shore	Body-shore	chr11:66059287-66059935	rs202175630;rs113399864;rs559290204	47;46;5
cg06606091	0.20125	0.506207	4.79221	0.0128536	0.768065	-2.33915	16	3082291	F	II	LOC100128770	TSS200	shelf	TSS200-shelf	chr16:3078141-3078553	rs552611889;rs2717713;rs2717712	4;36;48
cg24366429	0.221328	0.352281	4.7852	0.0129109	0.768065	-2.34405	17	77207424	F	I	HRNBP3	5'UTR	opensea	5'UTR-opensea		rs574333698;rs184016813	29;39
cg26112621	-0.207086	0.486914	-4.78472	0.0129149	0.768065	-2.34438	6	160875606	F	II		IGR	opensea	IGR-opensea		rs139127244;rs560243394;rs368059805	0;27;31
cg03788849	0.248978	0.362877	4.75253	0.0131829	0.768065	-2.36698	X	10587190	F	II	MID1	5'UTR	shore	5'UTR-shore	chrX:10588199-10588486
cg23452259	0.201027	0.619794	4.74538	0.0132433	0.768065	-2.37202	2	219823559	R	II	CDK5R2	TSS1500	shore	TSS1500-shore	chr2:219824151-219825864	rs531044448	3
cg06877840	-0.229398	0.577396	-4.74495	0.013247	0.768065	-2.37232	10	95362344	F	II	RBP4	TSS1500	shore	TSS1500-shore	chr10:95360389-95361387	rs553956647	35
cg21854896	-0.205786	0.365995	-4.74338	0.0132603	0.768065	-2.37343	11	66704070	R	II	PC	5'UTR	opensea	5'UTR-opensea		rs374068080	45
cg07205796	-0.200945	0.378522	-4.7408	0.0132823	0.768065	-2.37525	16	1187722	F	I		IGR	opensea	IGR-opensea		rs574367637;rs117540024;rs563244406;rs577073237;rs534277377	9;11;14;36;47
cg18072492	0.210065	0.299843	4.73842	0.0133026	0.768065	-2.37693	12	40944308	F	II	MUC19	Body	opensea	Body-opensea
cg03735233	0.219929	0.699069	4.73013	0.0133735	0.768077	-2.38279	16	68318873	R	II	SLC7A6	Body	opensea	Body-opensea		rs74534997;rs554771451	47;15
cg05832246	-0.259286	0.500554	-4.72859	0.0133867	0.768251	-2.38388	11	111742757	F	II	ALG9	TSS1500	shore	TSS1500-shore	chr11:111741953-111742292	rs527550469;rs140164262	15;27
cg25662013	0.2519	0.437612	4.7266	0.0134039	0.768536	-2.38529	2	179007225	R	II		IGR	opensea	IGR-opensea		rs564396134;rs181853991;rs550203734	29;2;1
cg01940576	0.214356	0.702527	4.72147	0.0134482	0.769037	-2.38892	14	36946996	F	II	SFTA3	Body	opensea	Body-opensea		rs561831615	10
cg22211164	-0.221683	0.443786	-4.71827	0.0134758	0.769315	-2.39119	2	68615001	R	II	PLEK	Body	opensea	Body-opensea		rs143954783;rs371615644;rs570763729	45;18;10
cg02146412	-0.245023	0.514034	-4.70463	0.0135947	0.770291	-2.40087	11	83501743	R	II	DLG2	Body	opensea	Body-opensea		rs537572890	29
cg12415917	-0.225586	0.350142	-4.70381	0.0136019	0.770291	-2.40145	11	6047917	R	II	OR56A1	3'UTR	opensea	3'UTR-opensea		rs577314841;rs541406967;rs146178966	51;47;35
cg07462756	0.214558	0.284412	4.70324	0.013607	0.770295	-2.40186	4	4859985	R	II	MSX1	TSS1500	island	TSS1500-island	chr4:4859632-4860191	rs139913705;rs528852346	51;49
cg27216575	-0.269351	0.394345	-4.69697	0.0136621	0.770393	-2.40632	8	15935536	R	II		IGR	opensea	IGR-opensea		rs535747759;rs56714723;rs6980732	11;4;3
cg26579578	0.222152	0.540282	4.67644	0.0138447	0.770393	-2.42097	11	69707303	R	I		IGR	shore	IGR-shore	chr11:69706778-69707017	rs553544925;rs147472258;rs539088862;rs60065093;rs575558742;rs543386389;rs555611829	51;46;39;29;21;5;3
cg19870626	0.251851	0.62791	4.67032	0.0138998	0.770882	-2.42535	1	175889703	F	II		IGR	opensea	IGR-opensea		rs112615490	1
cg24725789	0.254721	0.446338	4.65972	0.0139958	0.770882	-2.43295	10	119310288	R	I		IGR	shore	IGR-shore	chr10:119311204-119312104	rs540990381;rs139987854;rs55864149	43;39;19
cg19231141	0.207093	0.686476	4.625	0.014316	0.770882	-2.45795	5	169815293	F	II	KCNMB1	5'UTR	opensea	5'UTR-opensea		rs542650098	0
cg15084405	0.215985	0.639561	4.6237	0.0143281	0.770882	-2.45888	3	178738564	F	II		IGR	opensea	IGR-opensea		rs550233552;rs148372811;rs74656452;rs114040335	0;8;9;37
cg00761644	-0.25097	0.575085	-4.61891	0.0143731	0.770882	-2.46235	7	138791991	R	II	ZC3HAV1	Body	shore	Body-shore	chr7:138793113-138794608	rs143494441	35
cg21941611	-0.208797	0.594554	-4.61873	0.0143747	0.770882	-2.46248	17	3378804	F	II	ASPA	TSS1500	shelf	TSS1500-shelf	chr17:3375006-3375237	rs574887439;rs139039478;rs141502166	0;4;10
cg16678267	-0.219231	0.306759	-4.61838	0.014378	0.770882	-2.46273	8	31896371	F	II	NRG1-IT1	Body	opensea	Body-opensea		rs550425484;rs567132630;rs368427001	6;9;18
cg08013396	0.247895	0.582051	4.59857	0.0145659	0.772267	-2.47709	10	133853909	F	II		IGR	shelf	IGR-shelf	chr10:133849676-133850826	rs540039405;rs74161713;rs576650144	1;30;31
cg17381970	-0.222701	0.806787	-4.5968	0.0145829	0.772267	-2.47838	3	179094803	F	II	MFN1	Body	opensea	Body-opensea		rs9834493	8
cg00600521	-0.227128	0.699053	-4.58992	0.0146489	0.772391	-2.48338	7	121785331	R	II	AASS	TSS1500	shore	TSS1500-shore	chr7:121783946-121784663	rs549827662	47
cg10935498	0.301594	0.523237	4.58267	0.0147189	0.772391	-2.48866	6	79898777	R	II		IGR	opensea	IGR-opensea		rs536071061;rs545390293	13;2
cg23447131	0.228802	0.334424	4.57137	0.0148289	0.772391	-2.4969	2	70312835	F	II	PCBP1-AS1	Body	shore	Body-shore	chr2:70313200-70315490	rs527812602;rs541390747;rs11884681;rs533020241	22;29;45;49
cg21346855	-0.26362	0.552982	-4.54175	0.0151222	0.773059	-2.5186	14	101514888	R	II	MIR544A	TSS200	opensea	TSS200-opensea		rs539086957;rs559112867	30;25
cg09179973	0.25666	0.306564	4.53945	0.0151452	0.773059	-2.52029	11	33843608	F	II		IGR	opensea	IGR-opensea		rs12276001	1
cg27241753	-0.216313	0.544617	-4.51546	0.0153886	0.774382	-2.53797	8	53205926	F	II	ST18	5'UTR	opensea	5'UTR-opensea		rs564238967;rs531528800;rs183859637	0;11;15
cg23949067	0.20279	0.331292	4.50592	0.0154866	0.774382	-2.54502	9	88023575	F	II		IGR	opensea	IGR-opensea
cg00209050	-0.203799	0.79284	-4.50336	0.0155132	0.774382	-2.54692	20	16801919	R	II		IGR	opensea	IGR-opensea		rs533504157;rs147601762	48;2
cg27473053	-0.208995	0.505067	-4.49507	0.0155993	0.774921	-2.55307	19	50472464	R	II	SIGLEC16	TSS1500	opensea	TSS1500-opensea		rs7246244;rs181738861	50;49
cg20013963	0.207143	0.614498	4.49319	0.0156188	0.774921	-2.55446	7	34978959	R	II	DPY19L1	Body	opensea	Body-opensea
cg05094970	-0.246358	0.459566	-4.49198	0.0156314	0.774921	-2.55535	16	26799507	R	II		IGR	opensea	IGR-opensea		rs574775946;rs543765668	23;18
cg01233015	-0.288798	0.48523	-4.48696	0.015684	0.774987	-2.55908	7	152590078	R	II		IGR	shore	IGR-shore	chr7:152591458-152591706
cg14997132	0.291444	0.430572	4.47563	0.0158035	0.775213	-2.56751	5	82771274	R	II	VCAN	5'UTR	shore	5'UTR-shore	chr5:82770148-82770599
cg18935575	-0.216258	0.473104	-4.46162	0.0159528	0.775453	-2.57796	7	113688225	F	II		IGR	opensea	IGR-opensea
cg00637744	-0.208703	0.396326	-4.45351	0.01604	0.775453	-2.58402	2	59239404	R	II	LINC01122	Body	opensea	Body-opensea		rs11687358;rs113060170;rs549098507	38;30;20
cg13987192	0.235903	0.433211	4.45243	0.0160517	0.775453	-2.58483	12	6933322	F	II	GPR162	Body	island	Body-island	chr12:6933276-6933605
cg00626846	0.221546	0.534934	4.44732	0.016107	0.77569	-2.58866	20	58028119	R	II		IGR	opensea	IGR-opensea		rs544606310;rs559688884;rs527597093	35;22;2
cg17119907	0.232624	0.621905	4.44507	0.0161315	0.77569	-2.59034	12	117797116	R	I	NOS1	5'UTR	shore	5'UTR-shore	chr12:117798076-117799448	rs573218123;rs368185075;rs555630934	42;29;2
cg08592304	-0.239246	0.285771	-4.43015	0.0162946	0.77618	-2.60153	15	35060564	R	II	LOC101928174	Body	opensea	Body-opensea		rs187576245;rs112428392	49;13
cg00495320	0.215961	0.466185	4.42868	0.0163108	0.77618	-2.60264	8	73454968	F	II	KCNB2	5'UTR	opensea	5'UTR-opensea		rs560702797	0
cg17188793	0.204207	0.359093	4.42483	0.0163533	0.776335	-2.60554	10	21806896	R	II	SKIDA1	5'UTR	shore	5'UTR-shore	chr10:21805879-21806630	rs41277378	40
cg21397540	0.243735	0.573639	4.38337	0.0168199	0.777095	-2.63686	1	247537159	R	II		IGR	opensea	IGR-opensea		rs10925000;rs533876990;rs12043526	35;18;15
cg07674459	-0.23764	0.608249	-4.38195	0.0168361	0.777122	-2.63793	15	100892205	R	II	FLJ42289	TSS1500	shore	TSS1500-shore	chr15:100890242-100890494	rs73485998;rs189836683	17;1
cg21930362	-0.211202	0.596825	-4.37575	0.0169075	0.777159	-2.64265	3	151164278	R	II	IGSF10	Body	opensea	Body-opensea		rs181702818	48
cg02483554	0.205873	0.661521	4.36974	0.016977	0.77743	-2.64722	10	35894194	F	II	GJD4	TSS200	shelf	TSS200-shelf	chr10:35896518-35897461	rs138770920;rs189212984;rs2384382;rs141709498;rs367741033;rs146254090	0;13;17;38;45;47
cg02946570	-0.201905	0.329937	-4.36342	0.0170504	0.777744	-2.65203	2	21023387	R	II	C2orf43	TSS1500	shore	TSS1500-shore	chr2:21022564-21022934	rs555123916;rs574968165	43;14
cg00761160	0.245474	0.511262	4.34756	0.0172364	0.778905	-2.66413	2	237101955	R	II		IGR	opensea	IGR-opensea		rs529891862;rs187393350;rs192287729	42;41;30
cg14010852	0.22727	0.402696	4.34492	0.0172676	0.778905	-2.66614	4	72903914	F	II	NPFFR2	Body	opensea	Body-opensea		rs188528011	34
cg09564946	0.260524	0.417983	4.33602	0.0173734	0.778905	-2.67296	20	18834994	F	II		IGR	opensea	IGR-opensea		rs140525862;rs563261530	0;20
cg00232772	0.266413	0.254406	4.33182	0.0174236	0.778905	-2.67617	20	1612808	F	II	SIRPG-AS1	TSS1500	opensea	TSS1500-opensea		rs143750401;rs1535883;rs183513542	8;11;33
cg23501439	0.207415	0.766424	4.31067	0.0176792	0.778905	-2.69243	7	819747	R	II	HEATR2	Body	shore	Body-shore	chr7:821689-822634	rs545458312;rs140641290;rs113906181	41;38;12
cg02380180	-0.213561	0.402753	-4.30497	0.0177488	0.778905	-2.69682	18	21417764	F	II	LAMA3	Body	opensea	Body-opensea
cg16686789	-0.248926	0.347388	-4.29509	0.0178704	0.778905	-2.70444	10	132582600	R	II		IGR	shore	IGR-shore	chr10:132583720-132584164	rs569567690;rs146218562	46;2
cg21565690	-0.249669	0.69363	-4.29236	0.0179042	0.778905	-2.70655	14	78720727	R	II	NRXN3	Body	opensea	Body-opensea		rs191472210;rs74065956;rs549181868	49;48;2
cg09481000	-0.230062	0.525114	-4.29199	0.0179088	0.778905	-2.70684	8	35401713	R	II	UNC5D	Body	opensea	Body-opensea		rs548457401;rs569799232;rs7002972	51;17;14
cg13987498	-0.247523	0.456125	-4.29153	0.0179145	0.778905	-2.70719	12	103271224	F	II	PAH	ExonBnd	opensea	ExonBnd-opensea		rs187133779;rs191142120;rs140175796;rs200366386	1;19;23;37
cg23384326	0.205303	0.343913	4.28238	0.0180282	0.778905	-2.71427	22	24912201	F	II	UPB1	Body	opensea	Body-opensea		rs184265454;rs6004171;rs566830509;rs11704820	19;31;46;47
cg08815515	0.20889	0.604995	4.27626	0.018105	0.778905	-2.71901	2	120403390	R	II	CFAP221	Body	opensea	Body-opensea		rs12999064;rs59301232	17;13
cg23897667	0.200881	0.606527	4.27414	0.0181316	0.778905	-2.72066	8	98572582	F	II		IGR	opensea	IGR-opensea		rs554126070;rs115542777	29;32
cg27204474	0.209342	0.431099	4.27395	0.018134	0.778905	-2.7208	X	130191834	F	II	FLJ30058	TSS1500	shore	TSS1500-shore	chrX:130192131-130192735
cg26170191	-0.203095	0.555537	-4.26806	0.0182083	0.778905	-2.72537	14	23763073	R	II		IGR	opensea	IGR-opensea		rs534196352;rs74793897	34;17
cg14776612	-0.258727	0.285914	-4.25319	0.0183977	0.778905	-2.73694	2	115591336	R	II	DPP10-AS3	TSS1500	opensea	TSS1500-opensea		rs185033505	49
cg07462594	-0.220596	0.504675	-4.24784	0.0184664	0.778905	-2.74111	5	27110547	F	II		IGR	opensea	IGR-opensea		rs181966226;rs535157011	0;40
cg08979000	-0.203652	0.37355	-4.23939	0.0185756	0.779229	-2.74771	4	19384884	F	II		IGR	opensea	IGR-opensea
cg11050858	-0.208941	0.650456	-4.23921	0.018578	0.779229	-2.74785	9	115759443	R	II	ZNF883	Body	opensea	Body-opensea		rs116612685	2
cg00899400	0.261798	0.519674	4.23385	0.0186477	0.779229	-2.75204	7	27154537	F	II	HOXA3	5'UTR	shore	5'UTR-shore	chr7:27154999-27155426	rs569887316	1
cg17898737	0.213357	0.697399	4.23322	0.0186559	0.779229	-2.75253	7	69459947	R	II	AUTS2	Body	opensea	Body-opensea		rs542338290;rs145453170	22;1
cg00868652	-0.236916	0.476951	-4.22564	0.0187551	0.779229	-2.75847	15	50411535	F	II	ATP8B4	TSS200	opensea	TSS200-opensea		rs533592730	10
cg23769249	0.216099	0.543055	4.22395	0.0187773	0.779229	-2.75979	13	67957902	F	II		IGR	opensea	IGR-opensea		rs573943115	33
cg13605674	-0.245476	0.396053	-4.22267	0.0187941	0.779229	-2.76079	3	196065328	F	II	TM4SF19	TSS200	opensea	TSS200-opensea
cg00962459	0.254575	0.634943	4.20594	0.019016	0.779229	-2.77393	2	68871642	F	II	PROKR1	TSS1500	shore	TSS1500-shore	chr2:68870351-68871055
cg04978236	0.26943	0.613953	4.20445	0.0190358	0.779229	-2.7751	11	65802195	R	II		IGR	opensea	IGR-opensea		rs373871707;rs549282848	47;13
cg13161013	-0.222347	0.5146	-4.20205	0.0190679	0.779229	-2.77698	6	84567967	F	II	CYB5R4	TSS1500	shore	TSS1500-shore	chr6:84569263-84569619	rs576036878	3
cg26690742	0.213638	0.343868	4.19896	0.0191094	0.779311	-2.77942	11	2889602	R	II		IGR	shore	IGR-shore	chr11:2890388-2891337
cg04260375	-0.200856	0.339314	-4.177	0.0194074	0.779735	-2.79675	4	16828308	R	II	LDB2	Body	opensea	Body-opensea		rs149925594;rs550041173;rs182299256	34;9;1
cg26605476	-0.208091	0.548948	-4.16378	0.0195896	0.779735	-2.80723	16	1214867	R	I	CACNA1H	Body	shelf	Body-shelf	chr16:1217128-1217336	rs545001665;rs564923919;rs527401151	36;29;1
cg03278568	-0.203219	0.33396	-4.16186	0.0196163	0.779735	-2.80875	5	5166415	F	II	ADAMTS16	Body	opensea	Body-opensea		rs34627029;rs551430566	0;3
cg15763498	0.202057	0.436023	4.15656	0.0196901	0.779735	-2.81296	10	50588096	F	II	DRGX	Body	opensea	Body-opensea		rs147934589;rs536450334	2;21
cg15212549	-0.234107	0.438818	-4.14982	0.0197844	0.779735	-2.81832	6	68606787	R	II		IGR	opensea	IGR-opensea		rs558552483	1
cg04713176	0.221851	0.620835	4.13778	0.0199543	0.779735	-2.82791	12	4497426	F	II		IGR	opensea	IGR-opensea		rs115661923	21
cg06524362	0.204357	0.439325	4.13213	0.0200347	0.780057	-2.83242	4	177240386	R	II	SPCS3	TSS1500	shore	TSS1500-shore	chr4:177240935-177241832
cg08737581	-0.229441	0.32758	-4.1302	0.0200621	0.780057	-2.83395	5	7374151	F	II		IGR	opensea	IGR-opensea		rs540036294;rs555130873	15;28
cg05505103	-0.281908	0.400686	-4.12918	0.0200767	0.780073	-2.83477	11	109785847	R	II		IGR	opensea	IGR-opensea		rs539499504;rs557749236;rs566822399	46;36;18
cg13954541	-0.294045	0.296676	-4.12452	0.0201435	0.780433	-2.8385	5	2862136	F	II		IGR	opensea	IGR-opensea		rs550445450;rs571874890;rs16870587	14;29;32
cg09278646	0.216181	0.52625	4.12042	0.0202024	0.780433	-2.84177	3	167466262	R	II	SERPINI1	5'UTR	opensea	5'UTR-opensea		rs193036369;rs185298005	4;1
cg14357814	-0.245734	0.699184	-4.11616	0.0202639	0.780433	-2.84518	3	51861073	F	II	IQCF3	1stExon	opensea	1stExon-opensea		rs546221559	39
cg26750446	-0.218698	0.491176	-4.11228	0.0203201	0.780433	-2.84829	11	64438853	F	II	NRXN2	Body	opensea	Body-opensea
cg03419646	0.212063	0.487935	4.10223	0.0204666	0.780433	-2.85635	17	47297268	F	I	ABI3	Body	island	Body-island	chr17:47296969-47297314	rs573287028;rs199635084;rs616338	2;26;29
cg11508001	0.225419	0.544344	4.10143	0.0204784	0.780433	-2.857	8	97399716	F	II		IGR	opensea	IGR-opensea		rs569081179;rs531597015	0;34
cg18700428	0.225146	0.57428	4.09759	0.0205348	0.780433	-2.86009	16	3243304	R	II		IGR	island	IGR-island	chr16:3243303-3243583	rs575170324;rs144106111;rs547294631	43;39;34
cg01056637	-0.203353	0.502241	-4.08922	0.0206583	0.780433	-2.86682	13	26380861	F	II	ATP8A2	Body	opensea	Body-opensea		rs553176162;rs557886007	0;4
cg16993682	0.207096	0.502327	4.08697	0.0206916	0.78044	-2.86863	1	158259268	F	II	CD1C	TSS1500	opensea	TSS1500-opensea		rs190508207	1
cg20032280	0.211187	0.525768	4.07878	0.0208137	0.780954	-2.87524	3	113160640	F	II	CFAP44	TSS1500	island	TSS1500-island	chr3:113160299-113160641	rs183606005;rs568588213;rs535542797	0;8;45
cg05342235	-0.255205	0.494359	-4.05428	0.0211841	0.781815	-2.89506	10	70426406	R	II	TET1	Body	opensea	Body-opensea		rs541274933	35
cg04100843	0.211068	0.579155	4.03559	0.0214721	0.782772	-2.91024	4	4860655	R	II	MSX1	TSS1500	shore	TSS1500-shore	chr4:4861227-4862241	rs537228783	19
cg08164294	0.258873	0.438414	4.0334	0.0215062	0.782772	-2.91203	7	27154387	F	II	HOXA3	5'UTR	shore	5'UTR-shore	chr7:27154999-27155426	rs547470262	9
cg00417735	-0.214712	0.445914	-4.03214	0.0215258	0.782772	-2.91305	3	28070292	F	II		IGR	opensea	IGR-opensea		rs560607552;rs17020851;rs145663859	0;9;21
cg23979412	0.204902	0.293003	4.02778	0.0215939	0.783024	-2.9166	18	44776850	F	II		IGR	shore	IGR-shore	chr18:44777632-44778084	rs77243045	32
cg21147282	0.21163	0.647865	4.02353	0.0216607	0.783376	-2.92008	7	18868877	F	II	HDAC9	Body	opensea	Body-opensea		rs115552810;rs138291818	28;30
cg11272217	-0.205158	0.34158	-4.02062	0.0217064	0.783376	-2.92245	20	15965838	R	II	LOC613266	Body	opensea	Body-opensea		rs564694781;rs576927628	50;1
cg27606935	0.266941	0.669051	4.01543	0.0217884	0.783376	-2.92669	7	140051294	R	II	SLC37A3	Body	opensea	Body-opensea		rs140597201;rs577466422	51;1
cg00016934	0.205164	0.391932	4.0146	0.0218016	0.783376	-2.92737	X	40035961	F	I	BCOR	5'UTR	island	5'UTR-island	chrX:40034239-40036007
cg00436282	-0.230556	0.2995	-4.0139	0.0218127	0.783376	-2.92794	4	70861449	F	II	STATH	TSS200	opensea	TSS200-opensea		rs141720087	9
cg00566038	-0.206104	0.47276	-4.00983	0.0218773	0.783376	-2.93127	7	35560296	F	II		IGR	opensea	IGR-opensea		rs557437971	51
cg24242952	-0.231734	0.555654	-3.99744	0.0220755	0.783376	-2.94142	13	38020806	R	II		IGR	opensea	IGR-opensea		rs570527719	19
cg13408655	-0.20027	0.705083	-3.99528	0.0221103	0.783376	-2.94319	9	101820844	F	II	COL15A1	Body	opensea	Body-opensea		rs559692964;rs528876645	35;39
cg22930848	0.233356	0.428462	3.99112	0.0221776	0.783376	-2.94662	3	8407419	R	II	LMCD1-AS1	Body	opensea	Body-opensea
cg23054121	0.259579	0.520872	3.9884	0.0222216	0.783376	-2.94885	11	2423159	R	II	TSSC4	TSS1500	shore	TSS1500-shore	chr11:2421040-2422474	rs556954315	25
cg15754660	-0.212082	0.390239	-3.98497	0.0222773	0.783376	-2.95166	7	34699393	F	II	NPSR1	Body	opensea	Body-opensea		rs537514224;rs554763142;rs574530836;rs147474497	1;7;38;49
cg23366166	-0.212592	0.440799	-3.9792	0.0223716	0.783376	-2.95642	11	125366506	R	II	FEZ1	TSS1500	shore	TSS1500-shore	chr11:125365137-125366319	rs181082316	10
cg11698924	0.222864	0.533485	3.9786	0.0223813	0.783376	-2.95691	22	40322751	F	II	GRAP2	1stExon	opensea	1stExon-opensea		rs370366466	0
cg13723989	0.245978	0.639701	3.97776	0.0223951	0.783376	-2.9576	8	42127640	F	II	IKBKB	TSS1500	shore	TSS1500-shore	chr8:42128689-42129141	rs17875739;rs193007451;rs7825781	3;14;16
cg27410271	0.210298	0.54024	3.9738	0.0224601	0.783376	-2.96086	12	99549103	R	II	ANKS1B	TSS1500	opensea	TSS1500-opensea		rs576581741;rs544024702	39;34
cg23144895	0.211379	0.60174	3.96422	0.0226182	0.783376	-2.96877	8	90913629	R	II	OSGIN2	TSS1500	shore	TSS1500-shore	chr8:90914197-90915340	rs570502869	2
cg07699991	0.244423	0.524388	3.95194	0.0228232	0.783376	-2.97893	22	40228842	F	II	ENTHD1	Body	opensea	Body-opensea		rs552569074;rs188941686;rs77373343;rs550788567	0;1;9;38
cg25199226	-0.233114	0.396292	-3.94368	0.0229622	0.783376	-2.98577	10	26599430	R	II		IGR	opensea	IGR-opensea		rs532107921	44
cg25890050	-0.206412	0.571541	-3.92173	0.0233369	0.784573	-3.00401	8	41255897	R	II		IGR	opensea	IGR-opensea		rs187076722;rs192329240	51;1
cg17960432	-0.264125	0.47397	-3.90822	0.0235715	0.784973	-3.01529	2	52022999	F	II		IGR	opensea	IGR-opensea		rs374034298	0
cg04440551	0.322198	0.367779	3.90279	0.0236665	0.785024	-3.01982	2	25051151	F	II	ADCY3	Body	opensea	Body-opensea
cg23171972	0.216318	0.589967	3.90049	0.0237069	0.785218	-3.02175	8	143203477	R	I		IGR	shore	IGR-shore	chr8:143202654-143202868	rs148630342;rs10096519;rs10095704;rs555443159;rs574384209;rs538493344	44;43;39;33;23;12
cg21843573	-0.249221	0.329042	-3.89501	0.0238035	0.785219	-3.02633	6	117622480	R	II	ROS1	Body	opensea	Body-opensea
cg02172711	0.207762	0.632749	3.88659	0.0239528	0.785584	-3.03339	15	44964622	R	II	PATL2	Body	opensea	Body-opensea		rs374952072;rs553403732	44;39
cg01680244	-0.206653	0.502169	-3.87438	0.0241716	0.786115	-3.04365	8	59476467	R	II	SDCBP	5'UTR	opensea	5'UTR-opensea		rs530000509;rs189805150	39;12
cg04281303	-0.212362	0.443489	-3.87265	0.0242028	0.786328	-3.0451	15	31763329	F	II		IGR	opensea	IGR-opensea		rs549195859	41
cg09304797	0.262055	0.762918	3.87213	0.0242123	0.786356	-3.04554	7	67950674	R	II		IGR	opensea	IGR-opensea
cg03697809	-0.214768	0.402085	-3.86892	0.0242703	0.786491	-3.04825	X	106750775	F	II		IGR	island	IGR-island	chrX:106749879-106750862
cg04481189	0.227072	0.673147	3.86861	0.024276	0.786491	-3.04851	7	138364700	F	II	SVOPL	TSS1500	opensea	TSS1500-opensea		rs183528140;rs58930234	45;46
cg14444957	0.203192	0.32338	3.86249	0.0243871	0.78658	-3.05367	17	49707886	F	II	CA10	3'UTR	opensea	3'UTR-opensea		rs144362878;rs192457236	14;15
cg03207666	-0.208224	0.527613	-3.86038	0.0244255	0.78658	-3.05544	7	27183950	F	II	HOXA5	TSS1500	island	TSS1500-island	chr7:27182613-27185562	rs183291358;rs566898073;rs535764423;rs555627142;rs575463907	7;19;33;36;44
cg21200408	0.202272	0.246852	3.85948	0.0244419	0.78658	-3.0562	20	21378211	F	I	NKX2-4	TSS200	island	TSS200-island	chr20:21376358-21378245	rs527557171	43
cg27629134	-0.208504	0.487056	-3.8589	0.0244526	0.78658	-3.05669	2	209675250	F	II		IGR	opensea	IGR-opensea		rs561567113;rs530360369;rs141887596	0;1;5
cg14849556	0.252651	0.566006	3.84525	0.0247035	0.78658	-3.06822	2	24991672	F	II	NCOA1	3'UTR	opensea	3'UTR-opensea		rs555517622	1
cg09275548	0.324793	0.420529	3.82906	0.0250056	0.78714	-3.08194	15	55348908	F	II		IGR	opensea	IGR-opensea		rs114233552	4
cg00377915	0.24319	0.292807	3.82719	0.0250408	0.78714	-3.08353	10	70631035	F	II	STOX1	5'UTR	opensea	5'UTR-opensea		rs200160059;rs573777098	0;37
cg02921824	0.229069	0.481386	3.82096	0.0251584	0.78714	-3.08882	3	108070732	R	II	HHLA2	ExonBnd	opensea	ExonBnd-opensea		rs578129688	31
cg19385283	-0.265201	0.431528	-3.81527	0.0252663	0.78714	-3.09366	2	75865060	F	II		IGR	opensea	IGR-opensea		rs191330338;rs151015908;rs555710288;rs574298020	0;1;25;51
cg08800574	-0.262521	0.645352	-3.81515	0.0252687	0.78714	-3.09376	14	101662379	F	II		IGR	opensea	IGR-opensea		rs11622062;rs144976013	4;11
cg06855215	0.223265	0.435304	3.80681	0.0254282	0.78714	-3.10087	11	3870792	F	II		IGR	opensea	IGR-opensea		rs2193	7
cg01303032	-0.281153	0.411429	-3.8034	0.0254936	0.78714	-3.10378	10	25940372	R	II		IGR	opensea	IGR-opensea		rs186427753;rs528930126;rs548648730	24;22;2
cg02891218	-0.2116	0.32523	-3.80272	0.0255068	0.78714	-3.10436	7	99612634	F	II	ZKSCAN1	TSS1500	shore	TSS1500-shore	chr7:99613104-99613797
cg02292985	0.240923	0.671044	3.77645	0.026019	0.787185	-3.12683	20	61498871	F	II		IGR	opensea	IGR-opensea		rs575427038;rs546119032	1;20
cg12828483	0.239433	0.612	3.77281	0.026091	0.787185	-3.12996	20	62792468	R	II		IGR	opensea	IGR-opensea		rs575898253	41
cg12828896	-0.285861	0.581432	-3.7716	0.0261149	0.787185	-3.13099	15	45005365	R	II	B2M	Body	shore	Body-shore	chr15:45003460-45004345
cg17001652	-0.208992	0.461563	-3.76716	0.0262033	0.787185	-3.13481	4	78432403	F	II	CXCL13	TSS1500	opensea	TSS1500-opensea		rs180964154	36
cg18436984	-0.209577	0.416183	-3.7639	0.0262683	0.787185	-3.13761	7	27198374	F	II		IGR	island	IGR-island	chr7:27198182-27198514	rs189813246;rs578060226;rs568423281	1;11;34
cg03620962	0.212819	0.58261	3.7526	0.0264952	0.787185	-3.14734	3	134513517	R	II	EPHB1	TSS1500	shore	TSS1500-shore	chr3:134514085-134515980
cg03546739	-0.200698	0.517492	-3.74938	0.0265603	0.787185	-3.15011	7	6713037	F	II		IGR	opensea	IGR-opensea		rs532098609	11
cg02095987	0.201947	0.62432	3.74111	0.0267284	0.787314	-3.15725	X	71435936	R	II	PIN4	Body	opensea	Body-opensea
cg09250994	-0.249854	0.438291	-3.72587	0.0270419	0.788116	-3.17044	19	8642571	R	II	MYO1F	TSS1500	opensea	TSS1500-opensea		rs148681216;rs7252938	22;21
cg26545913	-0.24382	0.496254	-3.71811	0.027203	0.788116	-3.17717	6	66819090	F	II		IGR	opensea	IGR-opensea		rs562211785	34
cg13821075	0.204325	0.544126	3.71617	0.0272436	0.788116	-3.17885	6	68936152	F	II		IGR	opensea	IGR-opensea		rs532931753	0
cg10239804	0.216065	0.485649	3.71101	0.0273517	0.788304	-3.18333	12	48498370	R	II	PFKM	TSS1500	shore	TSS1500-shore	chr12:48499463-48500232	rs11168408;rs563225742	45;14
cg19660531	-0.236018	0.697889	-3.70884	0.0273973	0.788408	-3.18522	12	5937409	R	I	ANO2	Body	shore	Body-shore	chr12:5936876-5937085	rs115973080;rs7136856;rs7310673;rs570765675	44;29;27;7
cg04989185	-0.213591	0.328828	-3.70618	0.0274535	0.788522	-3.18754	8	9790928	F	II		IGR	shore	IGR-shore	chr8:9791236-9791450	rs183498173;rs186952908;rs140908757;rs550667475	20;37;43;51
cg25448861	-0.259947	0.333614	-3.70245	0.0275324	0.7887	-3.19079	12	119447476	R	II	SRRM4	Body	opensea	Body-opensea		rs79171793	2
cg06705930	0.206495	0.391198	3.68734	0.0278547	0.789387	-3.20396	11	31823191	R	II	PAX6	Body	shore	Body-shore	chr11:31820060-31821416	rs571551224	12
cg22421661	0.233818	0.530773	3.66736	0.028288	0.790535	-3.22144	8	38643592	F	II	TACC1	TSS1500	shore	TSS1500-shore	chr8:38644473-38645760	rs6981210	48
cg00702593	-0.20161	0.344679	-3.65647	0.0285278	0.790981	-3.231	21	42219853	F	II	DSCAM	TSS1500	shore	TSS1500-shore	chr21:42218489-42219222
cg14066865	-0.233782	0.510661	-3.65498	0.0285607	0.790981	-3.23231	2	219909008	F	II		IGR	shelf	IGR-shelf	chr2:219906107-219906328	rs80319789	20
cg14755712	-0.331886	0.51571	-3.65363	0.0285908	0.790981	-3.2335	5	180527309	R	II		IGR	shore	IGR-shore	chr5:180527368-180528782	rs183849381;rs6601174	34;2
cg02679542	0.209064	0.417201	3.64585	0.028764	0.79103	-3.24034	17	6502578	R	II	KIAA0753	Body	opensea	Body-opensea
cg22606224	0.208536	0.300561	3.6442	0.0288009	0.791173	-3.2418	19	12266489	R	I	ZNF625	5'UTR	shore	5'UTR-shore	chr19:12266998-12267686	rs149162705	37
cg17162578	0.249348	0.513555	3.64391	0.0288074	0.791186	-3.24205	20	61609595	R	II		IGR	shelf	IGR-shelf	chr20:61612284-61612501	rs555961450	43
cg25631489	0.221902	0.399257	3.63907	0.028916	0.791518	-3.24631	3	169900020	R	II	PHC3	TSS1500	shore	TSS1500-shore	chr3:169898946-169899626
cg22839447	-0.211724	0.583292	-3.62716	0.0291856	0.791572	-3.25683	17	10561350	F	II	MYH3	TSS1500	opensea	TSS1500-opensea		rs78304742	37
cg12363682	-0.201052	0.463491	-3.62	0.029349	0.791927	-3.26316	5	178420690	R	II	GRM6	Body	shore	Body-shore	chr5:178421225-178422337	rs534525393;rs552799921	25;16
cg08902683	-0.227254	0.541525	-3.61439	0.0294782	0.792032	-3.26813	5	178748193	F	II	ADAMTS2	Body	opensea	Body-opensea		rs139486415;rs544842954;rs183053070	0;1;42
cg13304297	0.240138	0.42876	3.6135	0.0294985	0.792032	-3.26892	3	167968368	R	II	C3orf50	Body	shore	Body-shore	chr3:167967246-167968130
cg05083977	0.212549	0.719126	3.61069	0.0295636	0.792032	-3.27141	3	62536266	F	II	CADPS	Body	opensea	Body-opensea		rs115813148;rs188523922	1;19
cg04248439	-0.237613	0.583873	-3.61008	0.0295775	0.792032	-3.27195	19	11917291	F	II	ZNF491	Body	opensea	Body-opensea		rs151175533	1
cg26485159	0.231728	0.382687	3.60826	0.0296196	0.792073	-3.27356	5	4511755	F	II		IGR	opensea	IGR-opensea
cg26819695	0.207949	0.404496	3.60687	0.0296519	0.792276	-3.27479	11	123066956	R	I	ASAM	TSS1500	island	TSS1500-island	chr11:123066517-123066986
cg02557525	-0.274832	0.512164	-3.60387	0.0297217	0.792484	-3.27746	X	54369620	R	II	WNK3	5'UTR	opensea	5'UTR-opensea
cg01320942	-0.245478	0.274084	-3.60274	0.0297481	0.792612	-3.27847	2	1000195	F	II	SNTG2	Body	opensea	Body-opensea		rs139240195	32
cg03261496	0.205217	0.420318	3.60027	0.0298058	0.79272	-3.28066	5	37947821	F	II		IGR	opensea	IGR-opensea		rs11740447;rs531969818;rs550854189;rs143836048	0;12;36;46
cg12893151	0.214802	0.67064	3.59601	0.0299053	0.792934	-3.28444	18	25141676	F	II		IGR	opensea	IGR-opensea		rs567008307;rs191908382	0;1
cg05678733	0.215734	0.432831	3.59282	0.0299804	0.792934	-3.28729	5	43010511	F	II		IGR	opensea	IGR-opensea		rs111913557	19
cg23117343	0.259974	0.551533	3.5788	0.0303125	0.793395	-3.29978	2	170271867	R	II		IGR	opensea	IGR-opensea		rs141491126;rs150720810	34;2
cg26388509	0.219742	0.260912	3.5766	0.0303651	0.793395	-3.30174	7	155299687	F	II	CNPY1	Body	shelf	Body-shelf	chr7:155302253-155303158	rs144666756	0
cg09136878	0.225998	0.445129	3.56222	0.0307113	0.793413	-3.3146	1	236135584	F	II		IGR	opensea	IGR-opensea
cg13679778	0.214008	0.386684	3.55946	0.0307782	0.79342	-3.31707	6	28493019	F	II	GPX5	TSS1500	opensea	TSS1500-opensea
cg20510272	-0.273291	0.385009	-3.54452	0.0311442	0.793998	-3.33047	1	204183603	R	II	GOLT1A	TSS1500	opensea	TSS1500-opensea
cg08889023	0.227712	0.70651	3.54353	0.0311686	0.793998	-3.33136	17	517799	R	II	VPS53	Body	opensea	Body-opensea		rs142795244;rs560299108	35;2
cg23391041	0.259047	0.588613	3.53369	0.0314126	0.794777	-3.34021	2	65136014	R	II	LOC400958	Body	opensea	Body-opensea		rs34318496;rs542666856;rs552786444;rs572750523;rs574693262	47;33;32;11;2
cg25590826	0.207433	0.504623	3.53189	0.0314576	0.795044	-3.34183	15	74557537	F	II	CCDC33	Body	opensea	Body-opensea		rs528824392	7
cg15755295	-0.283778	0.323253	-3.52886	0.0315333	0.795048	-3.34456	7	8728722	F	II	NXPH1	Body	opensea	Body-opensea		rs574273091;rs541739018;rs183960507;rs144766452	2;8;27;45
cg14552491	0.241358	0.607431	3.52853	0.0315417	0.795048	-3.34486	4	4355169	R	II		IGR	opensea	IGR-opensea
cg10326673	0.218786	0.311729	3.52828	0.0315479	0.795048	-3.34509	2	30669757	R	II	LCLAT1	TSS1500	shore	TSS1500-shore	chr2:30669988-30670720	rs184507399	23
cg19534723	-0.200952	0.715762	-3.52628	0.0315981	0.795048	-3.34689	19	20147046	R	II	ZNF682	5'UTR	shelf	5'UTR-shelf	chr19:20149855-20150175	rs551443591;rs541910410	46;0
cg21921361	0.201473	0.450182	3.50768	0.0320693	0.795248	-3.36369	8	146130070	F	II		IGR	shelf	IGR-shelf	chr8:146126088-146128055	rs543289733	15
cg25502018	0.218522	0.744887	3.5075	0.032074	0.795248	-3.36385	2	172645480	F	II	SLC25A12	Body	opensea	Body-opensea		rs573202132	1
cg08718108	-0.214938	0.633321	-3.50223	0.0322092	0.795325	-3.36863	5	178364361	F	II		IGR	shelf	IGR-shelf	chr5:178367620-178368725	rs189861639;rs567218597;rs527640507;rs552615114;rs145840333	0;1;14;48;50
cg20992700	0.200704	0.648482	3.50115	0.032237	0.79541	-3.36961	5	94392077	F	II	MCTP1	Body	opensea	Body-opensea		rs570759941;rs534527453	0;12
cg25596209	0.248025	0.617407	3.4847	0.0326638	0.795556	-3.38453	19	47912168	F	II	MEIS3	Body	shore	Body-shore	chr19:47910107-47910563	rs146583722;rs540246891;rs113404913	1;7;35
cg25745795	0.233131	0.442698	3.47169	0.0330063	0.795725	-3.39638	X	25030060	F	II	ARX	Body	shore	Body-shore	chrX:25030461-25032053
cg01277538	-0.219041	0.532165	-3.46839	0.0330939	0.795752	-3.39939	13	19813799	R	II		IGR	opensea	IGR-opensea		rs540081299;rs561526734;rs150490239	32;13;1
cg16361596	-0.201564	0.485125	-3.46552	0.0331703	0.795829	-3.402	12	22089801	R	II	ABCC9	TSS200	opensea	TSS200-opensea
cg17237813	0.227331	0.747944	3.46252	0.0332505	0.796037	-3.40474	1	84465688	R	II	TTLL7	TSS1500	shore	TSS1500-shore	chr1:84464223-84465232
cg10336925	0.242362	0.488407	3.46049	0.0333047	0.796439	-3.4066	14	77647482	R	II	TMEM63C	TSS1500	shore	TSS1500-shore	chr14:77648108-77648328
cg07145744	0.225084	0.534263	3.45341	0.033495	0.796775	-3.41306	3	43146836	F	II	C3orf39	5'UTR	shore	5'UTR-shore	chr3:43147184-43147713	rs537316724	29
cg24082680	0.23197	0.420799	3.4514	0.0335493	0.796775	-3.41491	1	63249199	F	II	ATG4C	TSS1500	opensea	TSS1500-opensea
cg04912710	-0.237723	0.631398	-3.44956	0.0335991	0.796775	-3.41659	8	72460643	F	II		IGR	shore	IGR-shore	chr8:72459564-72460523	rs181622504;rs535828854	0;1
cg20417115	-0.202003	0.711511	-3.4486	0.0336252	0.796841	-3.41747	4	10443264	F	II	ZNF518B	3'UTR	opensea	3'UTR-opensea		rs565942267;rs140972700	1;51
cg20485058	-0.204528	0.568563	-3.44118	0.0338271	0.797267	-3.42427	2	36157995	R	II		IGR	opensea	IGR-opensea		rs139772446	24
cg04764399	0.219714	0.263753	3.43992	0.0338614	0.797288	-3.42542	19	40024487	R	II	EID2B	TSS1500	shore	TSS1500-shore	chr19:40022952-40023667
cg16328558	0.271628	0.47208	3.43824	0.0339075	0.797399	-3.42696	1	45766469	F	II		IGR	shelf	IGR-shelf	chr1:45769213-45769917	rs139764869;rs538430173	0;1
cg20699586	-0.213306	0.602354	-3.43378	0.0340301	0.797798	-3.43106	1	227748719	R	I		IGR	island	IGR-island	chr1:227748423-227748860	rs532100028	27
cg05201388	-0.255493	0.359197	-3.4188	0.0344453	0.798875	-3.44484	22	42854431	R	II		IGR	opensea	IGR-opensea		rs565568546	20
cg19276727	-0.257199	0.526869	-3.41338	0.0345969	0.799016	-3.44983	11	124095029	R	II	OR8G2	TSS1500	opensea	TSS1500-opensea		rs532955781;rs17128530;rs569395056	18;9;2
cg23286333	-0.209326	0.532219	-3.4124	0.0346246	0.799048	-3.45073	18	39112519	F	II		IGR	opensea	IGR-opensea		rs565373772	14
cg01590848	-0.224069	0.417773	-3.4012	0.0349409	0.800074	-3.46107	19	39997622	F	II	DLL3	Body	island	Body-island	chr19:39997590-39998291	rs536480700	34
cg19656415	-0.20732	0.472764	-3.39798	0.0350327	0.80012	-3.46404	8	41176850	R	II		IGR	opensea	IGR-opensea		rs181934545;rs185389274	29;1
cg19366346	-0.207477	0.435651	-3.3976	0.0350436	0.80012	-3.4644	19	40217838	R	II		IGR	opensea	IGR-opensea		rs385563;rs187054368;rs535235652;rs7249932	46;42;24;20
cg08093052	-0.26249	0.39614	-3.39078	0.0352387	0.80012	-3.4707	1	33407211	R	II	RNF19B	Body	opensea	Body-opensea		rs71278769;rs573825072	51;43
cg02005231	0.235712	0.542451	3.3905	0.0352469	0.80012	-3.47097	16	21115843	F	II	DNAH3	Body	opensea	Body-opensea		rs147238151	1
cg16751193	0.274634	0.623174	3.39022	0.0352548	0.80012	-3.47122	4	115101864	R	II		IGR	opensea	IGR-opensea		rs186995206;rs533690938;rs569638644	46;45;22
cg27634991	-0.210644	0.309002	-3.38895	0.0352915	0.80012	-3.47241	6	137536245	R	II	IFNGR1	Body	shelf	Body-shelf	chr6:137540126-137540678	rs75998408	26
cg01601188	-0.241376	0.575502	-3.37685	0.0356417	0.80012	-3.48363	15	97404046	F	II		IGR	opensea	IGR-opensea		rs12910002	1
cg24350893	-0.203817	0.437895	-3.37335	0.0357437	0.80012	-3.48687	7	22797835	F	II		IGR	opensea	IGR-opensea		rs17147254;rs71520380;rs138601086	0;4;45
cg13924807	0.205204	0.669553	3.37129	0.035804	0.80012	-3.48879	5	153994571	F	II		IGR	shelf	IGR-shelf	chr5:153989957-153990598	rs571053410	36
cg04259358	0.207713	0.386249	3.37106	0.0358108	0.80012	-3.489	10	119590450	R	II		IGR	opensea	IGR-opensea		rs145900349;rs566583202	9;1
cg00223681	0.210701	0.482791	3.36998	0.0358423	0.80012	-3.49	2	177024117	R	II		IGR	shore	IGR-shore	chr2:177024501-177025692
cg01970812	0.213827	0.300842	3.36963	0.0358527	0.80012	-3.49033	10	110965733	F	II	RNU6-53P	Body	opensea	Body-opensea		rs182514883	1
cg25124045	-0.206475	0.595464	-3.36934	0.0358614	0.80012	-3.49061	5	52749655	F	II		IGR	opensea	IGR-opensea		rs529868118;rs78334675;rs187617960	20;27;46
cg24075412	0.213427	0.659836	3.36282	0.0360532	0.80012	-3.49667	17	77479966	R	I	HRNBP3	TSS1500	opensea	TSS1500-opensea
cg05760182	0.209988	0.674041	3.3565	0.0362406	0.800534	-3.50256	6	39078002	R	II	SAYSD1	5'UTR	opensea	5'UTR-opensea		rs566374917	35
cg22164577	-0.224999	0.518382	-3.35528	0.0362768	0.800768	-3.5037	2	170685661	F	II	UBR3	Body	shore	Body-shore	chr2:170683860-170684629	rs180704430	38
cg21501097	-0.205569	0.250003	-3.3499	0.0364372	0.80083	-3.50871	12	132943983	R	II		IGR	opensea	IGR-opensea		rs28460341;rs192374624;rs536028040	17;16;3
cg24406162	-0.223007	0.346764	-3.34525	0.0365767	0.801023	-3.51305	1	24017943	F	II	RPL11	TSS1500	shore	TSS1500-shore	chr1:24018355-24018567
cg13753868	0.216648	0.33897	3.34112	0.0367013	0.801023	-3.51692	19	2865997	F	II	ZNF556	TSS1500	opensea	TSS1500-opensea		rs143368970;rs550934709	25;34
cg26154201	0.214843	0.53925	3.33204	0.0369766	0.801352	-3.52541	20	238217	F	II	DEFB132	TSS200	opensea	TSS200-opensea		rs530991007;rs550888095;rs62189854	0;3;19
cg17753390	-0.244565	0.624728	-3.33168	0.0369878	0.801368	-3.52575	5	170109085	R	II	KCNIP1	5'UTR	opensea	5'UTR-opensea		rs540996629;rs551495166	50;1
cg13069322	0.280827	0.620289	3.326	0.0371613	0.801833	-3.53107	7	22047028	R	I		IGR	opensea	IGR-opensea		rs141315331;rs1174968;rs547318600	43;9;1
cg22282089	0.205316	0.388178	3.32181	0.03729	0.801833	-3.535	13	30686841	F	II		IGR	shelf	IGR-shelf	chr13:30688864-30689335	rs377526591;rs618752;rs565508780	9;24;49
cg05005604	-0.243456	0.551025	-3.32081	0.037321	0.801833	-3.53594	14	92810338	F	II	SLC24A4	Body	opensea	Body-opensea
cg11220654	0.285642	0.396219	3.31775	0.0374153	0.801916	-3.53881	15	59279345	R	II	RNF111	TSS1500	shore	TSS1500-shore	chr15:59279741-59280720	rs72745097;rs73414877	32;22
cg03975781	0.222961	0.539905	3.31752	0.0374224	0.801943	-3.53903	11	119973827	F	II		IGR	opensea	IGR-opensea		rs538872354;rs557354111;rs575907975	39;45;46
cg27497857	-0.238076	0.582159	-3.31668	0.0374486	0.801974	-3.53982	7	129439915	F	II		IGR	opensea	IGR-opensea
cg13634918	0.226038	0.578725	3.31583	0.0374748	0.801974	-3.54062	16	28984918	R	II	SPNS1	TSS1500	shore	TSS1500-shore	chr16:28985881-28986661	rs534948062	41
cg26892192	0.273004	0.482864	3.30532	0.0378022	0.802156	-3.55051	7	25712342	R	II		IGR	opensea	IGR-opensea		rs564161345;rs190526049;rs146512706	23;12;1
cg23376861	0.204243	0.396571	3.30034	0.0379584	0.802659	-3.55519	18	43678713	F	II	ATP5A1	5'UTR	shore	5'UTR-shore	chr18:43677956-43678352
cg15311873	-0.236693	0.393642	-3.29412	0.0381548	0.803249	-3.56106	5	166098992	F	II		IGR	opensea	IGR-opensea
cg20426806	0.216947	0.562633	3.29262	0.0382024	0.803482	-3.56248	13	32606102	R	II	FRY-AS1	TSS1500	shore	TSS1500-shore	chr13:32605320-32605903	rs424118;rs147785987;rs433551	35;27;17
cg07378312	-0.23086	0.441332	-3.2894	0.0383047	0.80388	-3.56552	2	200054482	F	II		IGR	opensea	IGR-opensea		rs191272188	9
cg11148469	-0.207823	0.454881	-3.28761	0.0383617	0.804022	-3.56721	5	140200595	F	II	PCDHA5	TSS1500	shore	TSS1500-shore	chr5:140202573-140203610	rs6885319	16
cg14028400	0.205816	0.30787	3.28342	0.0384953	0.804198	-3.57116	6	28793656	R	II		IGR	opensea	IGR-opensea		rs576670650;rs541551798;rs564467400	47;23;2
cg06185593	0.333918	0.337286	3.27063	0.0389075	0.804442	-3.58327	15	55348912	F	II		IGR	opensea	IGR-opensea		rs114233552;rs149078899	0;50
cg07899997	-0.231066	0.433451	-3.26507	0.0390885	0.80508	-3.58855	12	85671892	R	II		IGR	shore	IGR-shore	chr12:85673878-85674700	rs74343919	12
cg19472218	-0.228867	0.300283	-3.25123	0.0395431	0.805265	-3.60169	14	90420449	R	II	EFCAB11	5'UTR	shore	5'UTR-shore	chr14:90422142-90422593
cg03228974	0.259828	0.565495	3.24892	0.0396196	0.805265	-3.60389	6	30067855	F	II		IGR	shore	IGR-shore	chr6:30068492-30068794	rs1264695	37
cg04026169	0.204001	0.469412	3.2457	0.0397268	0.805351	-3.60696	4	85422265	F	I		IGR	shore	IGR-shore	chr4:85422929-85423190	rs10005941;rs537150735;rs192835192	5;15;18
cg17586988	-0.20344	0.545665	-3.24136	0.0398714	0.805721	-3.61109	18	5892245	F	II	TMEM200C	TSS200	shore	TSS200-shore	chr18:5890292-5891682
cg24199558	-0.211665	0.275665	-3.23962	0.0399294	0.805863	-3.61274	10	121904935	R	II		IGR	opensea	IGR-opensea		rs544637640	5
cg04507598	0.207249	0.594001	3.23959	0.0399305	0.805863	-3.61278	12	45990453	R	II		IGR	opensea	IGR-opensea		rs140620534;rs545612979;rs10880824	36;20;13
cg13315744	0.219032	0.533516	3.23798	0.0399846	0.805863	-3.61431	2	1287787	F	II	SNTG2	Body	shore	Body-shore	chr2:1286393-1286642	rs544820175;rs188647699	9;34
cg12102690	-0.20672	0.427523	-3.23396	0.0401196	0.805863	-3.61815	X	29503497	F	II	IL1RAPL1	Body	opensea	Body-opensea
cg13796843	-0.254046	0.415069	-3.22605	0.0403872	0.805863	-3.6257	15	76303634	F	II	NRG4	5'UTR	opensea	5'UTR-opensea		rs541257185	31
cg13784283	0.225644	0.642222	3.22448	0.0404403	0.805863	-3.6272	6	33163627	R	II	RXRB	Body	shelf	Body-shelf	chr6:33159991-33160263	rs547479013;rs559052660	29;2
cg22496559	-0.207217	0.490571	-3.22293	0.0404933	0.805863	-3.62869	3	196065318	F	I	TM4SF19	TSS200	opensea	TSS200-opensea		rs563644689;rs531066377	1;9
cg07889765	-0.250117	0.44916	-3.21931	0.0406168	0.805909	-3.63215	10	96123159	F	II	NOC3L	TSS1500	shore	TSS1500-shore	chr10:96122540-96122904	rs138366586	20
cg01233718	-0.253367	0.659717	-3.21837	0.040649	0.805919	-3.63305	20	24599115	F	II	SYNDIG1	Body	opensea	Body-opensea
cg02672759	0.200599	0.42259	3.21588	0.0407344	0.805988	-3.63544	19	39739058	R	II		IGR	island	IGR-island	chr19:39737689-39739288	rs117436747	39
cg19724485	-0.249938	0.434379	-3.21405	0.040797	0.806105	-3.63718	11	55999683	F	II	OR5T2	1stExon	opensea	1stExon-opensea		rs141189792;rs567353421;rs535373491;rs143289732;rs557241694	1;9;17;38;41
cg18735473	-0.22965	0.424074	-3.20816	0.0410001	0.80635	-3.64283	18	35015946	R	II	BRUNOL4	Body	opensea	Body-opensea		rs541184485;rs151317773	17;2
cg24254317	-0.214655	0.366873	-3.19708	0.0413857	0.806991	-3.65347	7	157834846	F	II	PTPRN2	Body	opensea	Body-opensea
cg08719486	0.247707	0.4328	3.19684	0.0413941	0.807017	-3.6537	9	90112101	R	II	DAPK1	TSS1500	shore	TSS1500-shore	chr9:90112514-90113817	rs189775167;rs557342418	43;27
cg04846432	-0.231742	0.395659	-3.17089	0.0423144	0.80765	-3.67871	3	186965021	R	II	MASP1	3'UTR	opensea	3'UTR-opensea		rs533203765;rs191487026	15;1
cg00121963	0.296819	0.586554	3.1702	0.0423392	0.80765	-3.67937	1	209663736	F	II		IGR	opensea	IGR-opensea		rs150579375;rs537094305;rs555431789;rs181098427	1;45;46;51
cg20575254	-0.235358	0.526699	-3.16737	0.042441	0.80765	-3.6821	20	54777948	F	II		IGR	opensea	IGR-opensea		rs6024691;rs537838583;rs555256705;rs6024692	0;6;24;25
cg19709862	-0.208285	0.659545	-3.1671	0.0424508	0.80765	-3.68237	16	47239315	R	II	ITFG1	Body	opensea	Body-opensea		rs547227542;rs113459429	32;31
cg15779586	0.202532	0.520332	3.16687	0.0424591	0.80765	-3.68259	4	74486675	F	II	RASSF6	TSS1500	shore	TSS1500-shore	chr4:74486044-74486258	rs557885540	6
cg24746838	-0.201152	0.748525	-3.16352	0.0425804	0.807865	-3.68583	7	64452895	F	II	ZNF117	TSS1500	opensea	TSS1500-opensea		rs200900773;rs182355196;rs554302965;rs189142639;rs71534295;rs73365370;rs199931905;rs201400899	0;1;9;10;11;34;35;36
cg16747564	0.213032	0.356236	3.15659	0.0428322	0.807912	-3.69253	13	112720427	F	I	SOX1	TSS1500	shore	TSS1500-shore	chr13:112720564-112723582	rs563782626;rs531294271	0;38
cg16588114	-0.219554	0.541301	-3.15546	0.0428734	0.807912	-3.69363	2	78578138	F	II		IGR	opensea	IGR-opensea		rs553205373;rs183514998	7;51
cg23870749	0.217199	0.413217	3.14691	0.043187	0.808043	-3.70191	1	227072126	R	II	PSEN2	Body	opensea	Body-opensea
cg18863922	-0.204363	0.506537	-3.1416	0.0433832	0.808269	-3.70707	1	156889882	R	II	C1orf92	TSS1500	shore	TSS1500-shore	chr1:156890243-156890806
cg23979631	0.237154	0.430181	3.14097	0.0434067	0.808403	-3.70769	7	27142427	F	I	HOXA2	TSS200	shore	TSS200-shore	chr7:27143181-27143479	rs113755325	41
cg27521648	-0.216292	0.570422	-3.13784	0.0435229	0.808675	-3.71072	3	98293016	R	II		IGR	opensea	IGR-opensea		rs113367850;rs192487158;rs146674218;rs548897998	50;44;38;2
cg19966955	0.279929	0.763379	3.13582	0.0435981	0.808675	-3.71269	16	68267532	F	II	ESRP2	Body	shore	Body-shore	chr16:68269010-68272143	rs541273935;rs150084846;rs578156074;rs138351495	1;20;27;44
cg12651598	-0.200159	0.412323	-3.12798	0.0438916	0.809332	-3.72032	12	114913965	R	II		IGR	opensea	IGR-opensea		rs139666943;rs144638564	43;1
cg24892433	-0.244818	0.425978	-3.12777	0.0438996	0.809332	-3.72052	13	112183412	R	II		IGR	opensea	IGR-opensea		rs532972484	29
cg08924430	0.210142	0.466423	3.12563	0.0439801	0.809332	-3.72261	4	106067052	F	II	TET2	TSS1500	shore	TSS1500-shore	chr4:106067473-106067968
cg02071319	0.201435	0.649088	3.12013	0.0441879	0.80946	-3.72797	2	231696574	F	II		IGR	shelf	IGR-shelf	chr2:231692697-231693496	rs75638829	3
cg17647565	0.20807	0.547036	3.10697	0.0446901	0.810144	-3.74082	13	78696245	F	II		IGR	opensea	IGR-opensea		rs555487130;rs17068947;rs538045294	0;20;46
cg23904249	0.221295	0.553566	3.10237	0.0448671	0.810177	-3.74531	11	60608951	R	II	CCDC86	TSS1500	shore	TSS1500-shore	chr11:60609392-60609786	rs377268226;rs561285;rs547360784	25;20;9
cg02310103	0.202543	0.60877	3.09876	0.0450071	0.810404	-3.74885	3	50391305	R	II	CYB561D2	3'UTR	shelf	3'UTR-shelf	chr3:50387959-50388681	rs587676191;rs193294004	37;2
cg10953721	0.260646	0.540831	3.09612	0.0451093	0.810562	-3.75143	11	131799287	R	II	NTM	Body	opensea	Body-opensea		rs554977946;rs573278712;rs544340628	51;49;7
cg24840099	0.206018	0.496495	3.07417	0.0459724	0.812391	-3.77298	4	4864430	F	II	MSX1	Body	shore	Body-shore	chr4:4864456-4864834	rs528951725	15
cg12381370	0.22003	0.55533	3.065	0.046339	0.813075	-3.78201	14	106551017	F	II		IGR	opensea	IGR-opensea		rs112747173	21
cg10940601	-0.204287	0.483095	-3.05917	0.0465736	0.813424	-3.78775	2	90120807	R	II		IGR	opensea	IGR-opensea		rs564244449;rs859741;rs551220209	32;28;2
cg21079157	0.242179	0.501936	3.0581	0.0466171	0.813424	-3.78881	20	60169020	R	II	CDH4	Body	opensea	Body-opensea
cg15526081	0.203804	0.192408	3.05641	0.0466853	0.813748	-3.79047	10	119310404	F	II		IGR	shore	IGR-shore	chr10:119311204-119312104	rs550136549	6
cg26790634	0.214733	0.579971	3.04874	0.0469977	0.814118	-3.79805	6	90365125	F	II	LOC101929057	Body	opensea	Body-opensea		rs190997987	9
cg04597312	-0.226341	0.591856	-3.04044	0.0473381	0.814589	-3.80625	16	85933163	R	II	IRF8	5'UTR	shore	5'UTR-shore	chr16:85932121-85932942	rs142928841;rs558123454;rs577707345;rs540258616;rs553567847;rs573694304;rs542032446;rs562313650;rs531071848;rs544496119;rs564489195	47;46;42;37;34;29;23;21;11;9;6
cg01838728	-0.201145	0.555978	-3.03295	0.0476481	0.814925	-3.81367	15	36131223	F	II		IGR	opensea	IGR-opensea		rs549729955	1
cg27132535	0.226419	0.529351	3.00994	0.0486158	0.81669	-3.83652	8	20170388	F	II		IGR	opensea	IGR-opensea		rs184772402;rs79305986;rs118143923	6;19;50
cg06295238	0.288518	0.590294	3.00815	0.048692	0.81669	-3.8383	4	1205447	F	II	CTBP1	3'UTR	shore	3'UTR-shore	chr4:1205817-1206203	rs566302187;rs564855534;rs527281344;rs563184205	11;26;27;28
cg12201779	0.228922	0.298642	3.00187	0.0489605	0.816874	-3.84455	21	42219202	F	II	DSCAM	TSS200	island	TSS200-island	chr21:42218489-42219222	rs561849797;rs78280357;rs550030210	0;25;44
cg23804454	0.211422	0.650014	2.99997	0.0490423	0.816999	-3.84645	1	117215526	F	II		IGR	opensea	IGR-opensea		rs148247634;rs189109367	17;35
cg05768005	0.201551	0.519274	2.99388	0.0493054	0.817409	-3.85253	17	8094486	F	II	C17orf59	TSS1500	shore	TSS1500-shore	chr17:8092418-8093706	rs73245443	33
cg17162166	0.28499	0.574467	2.99344	0.0493245	0.817409	-3.85297	14	93674922	F	II	C14orf142	TSS1500	shore	TSS1500-shore	chr14:93673128-93673917	rs569477085;rs112511497;rs558347224	12;45;46
cg18638855	-0.2044	0.538442	-2.9904	0.0494561	0.817421	-3.856	13	70544611	R	II	KLHL1	Body	opensea	Body-opensea		rs552214621	38
